# Supplementary material for: Deep phenotyping of skin tissue remodeling in patients with systemic sclerosis treated with CD19-CAR T cells
Source: Nat Commun. 2026 May 23;17:4640. doi: 10.1038/s41467-026-72817-7 (PMC13201536; doi:10.1038/s41467-026-72817-7)
Supplement: Supplementary file 4 — Supplementary Dataset 1 [file 41467_2026_72817_MOESM4_ESM.xlsx]

## Sheet: Sheet1
CAR-T response score across celltypes
Patient	celltype	mean_score
Patient1	Schwann cell	0.760369
Patient1	adipocyte	0.419619
Patient1	endothelial cell	1.30098
Patient1	fibroblast	1.61579
Patient1	gland cell	1.33291
Patient1	immune cell	0.895289
Patient1	keratinocyte	-0.133503
Patient1	melanocyte	0.41423
Patient1	pericyte	1.36708
Patient1	smooth muscle cell	-0.402831
Patient10	Schwann cell	0.384347
Patient10	adipocyte	0.013206
Patient10	endothelial cell	0.727743
Patient10	fibroblast	1.09312
Patient10	gland cell	0.793234
Patient10	immune cell	0.599085
Patient10	keratinocyte	-0.0192904
Patient10	melanocyte	0.343145
Patient10	pericyte	0.627018
Patient10	smooth muscle cell	-0.126019
Patient2	Schwann cell	0.532695
Patient2	adipocyte	0.0921903
Patient2	endothelial cell	1.02699
Patient2	fibroblast	1.38849
Patient2	gland cell	0.759055
Patient2	immune cell	0.643583
Patient2	keratinocyte	-0.0319785
Patient2	melanocyte	0.304021
Patient2	pericyte	0.907284
Patient2	smooth muscle cell	0.552317
Patient3	Schwann cell	0.613202
Patient3	adipocyte	0.557068
Patient3	endothelial cell	0.864541
Patient3	fibroblast	1.1875
Patient3	gland cell	0.5572
Patient3	immune cell	0.403109
Patient3	keratinocyte	-0.118176
Patient3	melanocyte	0.266196
Patient3	pericyte	0.738541
Patient3	smooth muscle cell	-9.1811e-05
Patient4	Schwann cell	0.22109
Patient4	adipocyte	0.0872887
Patient4	endothelial cell	0.621865
Patient4	fibroblast	0.770641
Patient4	gland cell	0.1508
Patient4	immune cell	0.0555946
Patient4	keratinocyte	-0.11137
Patient4	melanocyte	0.252563
Patient4	pericyte	0.348794
Patient4	smooth muscle cell	-0.0958874
Patient5	Schwann cell	0.379589
Patient5	adipocyte	0.165743
Patient5	endothelial cell	0.643944
Patient5	fibroblast	0.931037
Patient5	gland cell	0.393016
Patient5	immune cell	0.436978
Patient5	keratinocyte	0.00121408
Patient5	melanocyte	0.374099
Patient5	pericyte	0.630345
Patient5	smooth muscle cell	-0.235229
Patient6	Schwann cell	0.371025
Patient6	adipocyte	0.738872
Patient6	endothelial cell	0.723735
Patient6	fibroblast	0.736093
Patient6	gland cell	-0.0361403
Patient6	immune cell	0.279752
Patient6	keratinocyte	-0.209564
Patient6	melanocyte	0.144893
Patient6	pericyte	0.807593
Patient6	smooth muscle cell	0.431287
Patient7	Schwann cell	0.271462
Patient7	endothelial cell	0.267953
Patient7	fibroblast	0.493495
Patient7	gland cell	0.0268678
Patient7	immune cell	0.134109
Patient7	keratinocyte	-0.0496555
Patient7	melanocyte	0.281597
Patient7	pericyte	0.473985
Patient7	smooth muscle cell	-0.542707
Patient8	Schwann cell	0.10639
Patient8	adipocyte	0.110435
Patient8	endothelial cell	0.471283
Patient8	fibroblast	1.00047
Patient8	gland cell	1.11611
Patient8	immune cell	0.36978
Patient8	keratinocyte	-0.0972338
Patient8	melanocyte	0.240339
Patient8	pericyte	0.389443
Patient8	smooth muscle cell	-0.0201589
Patient9	Schwann cell	0.761315
Patient9	adipocyte	0.709462
Patient9	endothelial cell	1.09984
Patient9	fibroblast	1.64811
Patient9	gland cell	0.886627
Patient9	immune cell	1.07176
Patient9	keratinocyte	0.225342
Patient9	melanocyte	0.495457
Patient9	pericyte	0.962735
Patient9	smooth muscle cell	0.117219

## Sheet: statistic results
contrast					p.value
Schwann cell - adipocyte					0.915547
Schwann cell - endothelial cell					0.04909
Schwann cell - fibroblast					6.73845e-07
Schwann cell - gland cell					0.872698
Schwann cell - immune cell					0.999978
Schwann cell - keratinocyte					0.000278104
Schwann cell - melanocyte					0.961078
Schwann cell - pericyte					0.161925
Schwann cell - smooth muscle cell					0.000625149
adipocyte - endothelial cell					0.000650067
adipocyte - fibroblast					2.85512e-09
adipocyte - gland cell					0.117648
adipocyte - immune cell					0.677861
adipocyte - keratinocyte					0.0503517
adipocyte - melanocyte					1
adipocyte - pericyte					0.00343997
adipocyte - smooth muscle cell					0.0870656
endothelial cell - fibroblast					0.0884079
endothelial cell - gland cell					0.778742
endothelial cell - immune cell					0.158998
endothelial cell - keratinocyte					2.42183e-10
endothelial cell - melanocyte					0.000865963
endothelial cell - pericyte					0.999975
endothelial cell - smooth muscle cell					6.58632e-10
fibroblast - gland cell					0.000347717
fibroblast - immune cell					5.0317e-06
fibroblast - keratinocyte					0
fibroblast - melanocyte					2.73259e-09
fibroblast - pericyte					0.0236045
fibroblast - smooth muscle cell					0
gland cell - immune cell					0.986899
gland cell - keratinocyte					5.22807e-07
gland cell - melanocyte					0.157869
gland cell - pericyte					0.96328
gland cell - smooth muscle cell					1.31961e-06
immune cell - keratinocyte					4.36234e-05
immune cell - melanocyte					0.77689
immune cell - pericyte					0.398631
immune cell - smooth muscle cell					0.000102639
keratinocyte - melanocyte					0.020488
keratinocyte - pericyte					2.20639e-09
keratinocyte - smooth muscle cell					1
melanocyte - pericyte					0.00469951
melanocyte - smooth muscle cell					0.0383961
pericyte - smooth muscle cell					5.82137e-09
