# Supplementary material for: Deep phenotyping of skin tissue remodeling in patients with systemic sclerosis treated with CD19-CAR T cells
Source: Nat Commun. 2026 May 23;17:4640. doi: 10.1038/s41467-026-72817-7 (PMC13201536; doi:10.1038/s41467-026-72817-7)
Supplement: Supplementary file 5 — Supplementary Dataset 2 [file 41467_2026_72817_MOESM5_ESM.xlsx]

## Sheet: Tabelle1
SOC group		Inclusion criterion 4:
		(I) mRSS increase by 3 points or more or involvement of a new body area
		or (II) mRSS increase by 2 points or more in one body area
		or (III) 1 or more tendon friction rub instances over 6 months
		or (IV) signs of progressive lung disease as defined by the criteria used in the INBUILD study
	Clinical indication for treatment change	or (V) new onset of interstitial lung disease within 6 months before baseline (≥10% disease extent, based on CT scan).	Medication applied
Patient 1	new onset of ILD, skin progression	II,V	Mycophenolate mofetil
Patient 2	progression of ILD and polyarthritis	IV	Tocilizumab
Patient 3	progression of skin disease	II	Methotrexat
Patient 4	progression of skin and lung disease	I, II, IV	Mycophenolate mofetil
Patient 5	progression of ILD	IV	Mycophenolate mofetil
Patient 6	progresison of skin and new onset of ILD	I,II, V	Mycophenolate mofetil
Patient 7	progresison of skin and new onset of ILD	II, V	Mycophenolate mofetil+ Nintedanib
Patient 8	progression of skin and lung disease	II, V	Mycophenolate mofetil
