# Supplementary material for: Deep phenotyping of skin tissue remodeling in patients with systemic sclerosis treated with CD19-CAR T cells
Source: Nat Commun. 2026 May 23;17:4640. doi: 10.1038/s41467-026-72817-7 (PMC13201536; doi:10.1038/s41467-026-72817-7)
Supplement: Supplementary file 6 — Supplementary Dataset 3 [file 41467_2026_72817_MOESM6_ESM.xlsx]

## Sheet: CART cell group 
	Inclusion criterion 4:
	(I) mRSS increase by 3 points or more or involvement of a new body area
	or (II) mRSS increase by 2 points or more in one body area
	or (III) 1 or more tendon friction rub instances over 6 months									√*= RNA extracted but sequencing not done yet due to poor RNA quality
	or (IV) signs of progressive lung disease as defined by the criteria used in the INBUILD study									*All IMC stainned samples pass the staining Quality Control, done as explained in the Online Methods
	or (V) new onset of interstitial lung disease within 6 months before baseline (≥10% disease extent, based on CT scan).			Clinical information					Sample overview
Patient ID	indication for CD19-CAR T-cell therapy relating to inclusion criterion 4 and organ involvement:	days to CART infusion	months to CART infusion	mRSS	FVC (% pred)	DLCO (%pred)	EUSTAR- AI	FAPI uptake - ILD (TBR)	Biopsies
										Histology	bulk RNA seq	cISH	IMC*	Reason for missing samples (X)
		-38						2.04604	√	X	√ (former data set)	X	X	FFPE sample was missed
1	indication for CD19-CAR T-cell therapy relating to inclusion criterion 4: (III) 1 or more tendon friction rub instances	-28	-0.919842	24	73	49	4.75
male		42	1.37976	26	77	52	4	1.1509	√		√	X		cISH: no sufficient material
61 yrs old		205	6.73456	17	72	59	2.428		√		√	X		cISH: no sufficient material
	organ involvement: ILD, myocardial fibrosis	399	13.1078	17	69	52	2.428	2.49361
		527	17.3127	16	72	59	2.344		√		√	√
		618	20.3022	14	72	58	2.176
		896	29.435	12	76	61	2.008	2.17391
		987	32.4244	12	70	57	2.008
2	indication for CD19-CAR T-cell therapy relating to inclusion criterion 4: (I), (II), (III), (V)	-245	-8.04862	8	78	n.d.
		-42	-1.37976	31				2.81	√	√	√	X		cISH: no sufficient material
male		-14	-0.459921	31	76	64	10
	organ involvement: ILD; myocardial fibrosis	37	1.21551	24	76	70	5.25		√	√	√	√
37 yrs old		51	1.67543	24	n.d.	72
		84	2.75953					2.11
		112	3.67937	17	n.d.	72
		182	5.97898	18	84	74	4.5		√	√	√	√
		280	9.19842	12	n.d.	n.d.
		343	11.2681	11	82
		406	13.3377	11	n.d.	n.d.		1.21	√	√	√	√	√
		457	15.0131	11	82	69	1.924
		646	21.2221	12	n.d.	n.d.
		739	24.2773	10	85	69	1.84	1.47
		910	29.8949	7	84	71	0.588
	indication for CD19-CAR T-cell therapy relating to inclusion criterion 4: (I), (II)	-357	-11.728	27	60	73
3		-95	-3.12089	32	n.d.
		-49	-1.60972	35	n.d.
		-15	-0.492773					4.67
female		-12	-0.394218	32	61	73	5.25		√	√		√
38 yrs old	organ involvement: scleroderma renal crisis	21	0.689882	21	n.d.
	gastrointestinal hypomotility	30	0.985545						√	√	√	X		cISH: no sufficient material
		51	1.67543	17	n.d.
		65	2.13535		61	76	3
		126	4.13929		n.d.				√	√	√	√
		167	5.4862	15	68	61	6.01
		223	7.32589					1.28
		288	9.46124	16	n.d.
		363	11.9251	9	74	74	0.756	1.09	√	√	√	√	√
		463	15.2102	10	77	70	3.09
		804	26.4126	16	73	60	6.094	1.15
4	indication for CD19-CAR T-cell therapy relating to inclusion criterion 4: (I), (II), (IV)	-1784	58.7		66	43
		-1631	53.8		63	36
male		-1257	41.3	8	53	36
47 yrs old		-1026	33.7	8	50	37
	organ involvment: ILD	-284	9.3	10	47	28
		-159	-5.22339	12	45	32	2.008
		-56	-1.83968					2.81
		-49	-1.60972	17	45	30 (17.03.23)	3.928		√	√	√	X		no sufficient material
		21	0.689882	13	43	26	2.092
		35	1.1498	11	n.d.				√	√	√	√
		49	1.60972	11	45	24	1.924
		91	2.98949	12	46	29	3.508	1.85
		128	4.20499	12	46				√	√	√	√
		184	6.04468	14	48	27	3.676
		301	9.8883	8	50	29	1.672
		350	11.498		n.d.			2.94
		357	11.728	9	50	28	3.256		√	√	√*	X	√	failed QC in cISH assay
		427	14.0276	11	50	25	1.924
		520	17.0828	15	51	33	3.76
		611	20.0723	n.d.	52	28
		702	23.0618	9	n.d.	n.d.
		777	25.5256	n.d.	51	31
		882						0.9
	indication for CD19-CAR T-cell therapy relating to inclusion criterion 4: (IV)	-399	-13.1078	35	65	37		1.79	√	√	√	√	√
5		-203	-6.66886	35	56 (25.04.2023)	37 (20.04.2023)	6.25
male		-41	-1.34691	35	53	30	4.75
56 yrs old	organ involvment: ILD, Myocardial involvment	56	1.83968	35		27 (11.12.23)	6.25		√	√	√	√	√
		112	3.67937	21	53 (11.12.2023)	nd		1.98
		168	5.51905	19	57	31	6.25
		266	8.7385		n.d.	n.d.			√	√	√*	√	√
		448	14.7175	12	58	30	5.758		√	added during revision ?	√*
		525	17.247		n.d.	n.d.		1.66
		667	21.912	12	57	34	4.258
6	indication for CD19-CAR T-cell therapy relating to inclusion criterion 4: (I), (II)	-28	-0.919842	24	76	47	2.5
		-15	-0.492773	24	n.d.	n.d.
female		-6	-0.197109	25	n.d.	n.d.			√	√	√	√	√
		-1	-0.0328515					1.98
30 yrs old	organ involvement: ILD	29	0.952694	21	n.d.	n.d.			√	√	√	√	√
		57	1.87254	18	80	51	2.512
		111	3.64652		n.d.	n.d.		2.11
		169	5.55191	18	87	61	2.512		√	√	√*	√	√
		265	8.70565	13	89	55	2.092
		363	11.9251	11	91	57	1.924	2.11
		475	15.6045	11	90	51	1.924		√		√*
7	indication for CD19-CAR T-cell therapy relating to inclusion criterion 4: (I), (II), (IV)	-173	-5.68331	9	55	42
female		-32	-1.05125	21	45	29	7.75
23 yrs old		-21	-0.689882	21	n.d.			3.58	√	√	√*	√	√
	organ involvement: ILD, myocardial fibrosis	28	0.919842	21	n.d.				√	√	√*	√	√
		112	3.67937	16	n.d.
		168	5.51905	12	53	43	2.008	2.94	√		√*
		261	8.57424	14	61	53	2.176
		329	10.8081					1.02
		352	11.5637	10	62	50	4.09				√*
	indication for CD19-CAR T-cell therapy relating to inclusion criterion 4: (I), (II), (V)	-117	-3.84363	254	72	49
8		-143	-4.69777	n.d.	70	52
		-98	-3.21945					3.52
male		-91	-2.98949	n.d.	69	47
24 yrs old	organ involvement: ILD	-33	-1.0841	18	70	50	5.512		√	√	√	√	√
		-13	-0.42707	18	n.d.
		28	0.919842	18	n.d.	50			√	√	√	√	√
		56	1.83968	14	n.d.
		84	2.75953	11	n.d.
		168	5.51905	6	87	70	2.676	1.66
		254	8.34428	7	89	72	1.176
		329	10.8081		90	73	2.508	0.64
9	indication for CD19-CAR T-cell therapy relating to inclusion criterion 4: (I), (II), (V)	-74	-2.43101	15	57	50	5.344
		-28	-0.919842	16
female		-14	-0.459921	16	n.d.			2.81	√	√	√ (?)	√	√
	organ involvement: ILD	0	0		n.d.
		28	0.919842	14	n.d.				√	√	√ (?)	√	√
20 yrs old		56	1.83968	12	62 (27.08.2024)	56	3.844
		84	2.75953		n.d.
		105	3.44941	8	n.d.
		161	5.28909	7	66	54	4.012	2.11
		382	12.5493	9	59	51	1.756
		453	14.8817					0.9
			0
	indication for CD19-CAR T-cell therapy relating to inclusion criterion 4: (I), (II), (IV)	-263	-8.63995	16	87	49
		-150	-4.92773					4.03
		-147	-4.82917	23	n.d.	49	5.25
		-94	-3.08804		87	45
10		-45	-1.47832	27	n.d. (see 20.06.)
male	organ involvement: ILD	-18	-0.591327	n.d.	83
		-13	-0.42707	23	n.d. (see 20.06.)	39	6.25		√	√	√ (?)	√
		0	0
		30	0.985545	19					√	√	√ (?)	√	√
		63	2.06965	19
		112	3.67937	19
		165	5.4205					3.96
54 yrs old		168	5.51905	18	84	45	2.428
		261	8.57424	n.d.	96	51
		352	11.5637	10	91	46	4.594
		357	11.728					0.63
	indication for CD19-CAR T-cell therapy relating to inclusion criterion 4: (I), (IV)	-173	-5.68331	24	66	46 (14.03.24)
11		-21	-0.689882	31	63	40	4.75	3.32
		-13	-0.42707						√	√
male		42	1.37976	27					√	√
48 yrs	organ involvement: ILD	86	2.82523
		168	5.51905	27	72	53	4.594	3.13	√	√
		247	8.11432	26	74	53	3.75
		347	11.3995	25	78	51	1.5
		448	14.7175					0.76					All IMC stainned samples pass the staining Quality Control, done as explained in the Online Methods

## Sheet: SOC group 
	Inclusion criterion 4:
	(I) mRSS increase by 3 points or more or involvement of a new body area
	or (II) mRSS increase by 2 points or more in one body area
	or (III) 1 or more tendon friction rub instances over 6 months
	or (IV) signs of progressive lung disease as defined by the criteria used in the INBUILD study
	or (V) new onset of interstitial lung disease within 6 months before baseline (≥10% disease extent, based on CT scan).
Patient ID	indication for treatment change relating to inclusion criterion 4 and organ involvement:	Treatment started
1
