# Supplementary material for: Deep phenotyping of skin tissue remodeling in patients with systemic sclerosis treated with CD19-CAR T cells
Source: Nat Commun. 2026 May 23;17:4640. doi: 10.1038/s41467-026-72817-7 (PMC13201536; doi:10.1038/s41467-026-72817-7)
Supplement: Supplementary file 7 — Supplementary Dataset 4 [file 41467_2026_72817_MOESM7_ESM.xlsx]

## Sheet: Sheet1
log2FoldChange	gene_id	gene_name
2.32041	ENSG00000133800	LYVE1
1.61825	ENSG00000019169	MARCO
1.53028	ENSG00000172987	HPSE2
1.52994	ENSG00000125726	CD70
1.49664	ENSG00000180875	GREM2
1.39969	ENSG00000164128	NPY1R
1.32466	ENSG00000163815	CLEC3B
1.29415	ENSG00000116678	LEPR
1.25413	ENSG00000127324	TSPAN8
1.13383	ENSG00000197635	DPP4
1.10955	ENSG00000104888	SLC17A7
1.10059	ENSG00000170961	HAS2
1.1005	ENSG00000064651	SLC12A2
1.0985	ENSG00000152377	SPOCK1
1.09006	ENSG00000144891	AGTR1
1.08953	ENSG00000156076	WIF1
1.07188	ENSG00000189056	RELN
1.0108	ENSG00000219438	TAFA5
1.00238	ENSG00000172458	IL17D
1.00155	ENSG00000133135	RNF128
0.983167	ENSG00000133083	DCLK1
0.938902	ENSG00000173404	INSM1
0.93796	ENSG00000162747	FCGR3B
0.9296	ENSG00000172348	RCAN2
0.925648	ENSG00000203786	KPRP
0.90943	ENSG00000168477	TNXB
0.904974	ENSG00000106178	CCL24
0.904323	ENSG00000182256	GABRG3
0.890054	ENSG00000125571	IL37
0.887375	ENSG00000170962	PDGFD
0.869989	ENSG00000049130	KITLG
0.845463	ENSG00000153993	SEMA3D
0.799576	ENSG00000154175	ABI3BP
0.792273	ENSG00000183287	CCBE1
0.758796	ENSG00000105609	LILRB5
0.738056	ENSG00000198121	LPAR1
0.731814	ENSG00000168615	ADAM9
0.724642	ENSG00000147257	GPC3
0.721373	ENSG00000157404	KIT
0.714177	ENSG00000006468	ETV1
0.713019	ENSG00000003096	KLHL13
0.712061	ENSG00000123358	NR4A1
0.704014	ENSG00000069702	TGFBR3
0.703046	ENSG00000111885	MAN1A1
0.702835	ENSG00000102554	KLF5
0.700688	ENSG00000214575	CPEB1
0.67625	ENSG00000181374	CCL13
0.668866	ENSG00000152558	TMEM123
0.663379	ENSG00000138735	PDE5A
0.662309	ENSG00000107864	CPEB3
0.653761	ENSG00000168283	BMI1
0.650775	ENSG00000107562	CXCL12
0.648594	ENSG00000124212	PTGIS
0.64362	ENSG00000100644	HIF1A
0.64274	ENSG00000164920	OSR2
0.638422	ENSG00000075223	SEMA3C
0.637708	ENSG00000198478	SH3BGRL2
0.624711	ENSG00000153823	PID1
0.624471	ENSG00000047457	CP
0.60785	ENSG00000126759	CFP
0.607625	ENSG00000172201	ID4
0.598817	ENSG00000145703	IQGAP2
0.589877	ENSG00000162409	PRKAA2
0.584865	ENSG00000196352	CD55
0.584563	ENSG00000198734	F5
0.580687	ENSG00000134352	IL6ST
0.56975	ENSG00000157240	FZD1
0.55234	ENSG00000117707	PROX1
0.552204	ENSG00000103056	SMPD3
0.55109	ENSG00000197632	SERPINB2
0.545276	ENSG00000104921	FCER2
0.544457	ENSG00000175920	DOK7
0.544049	ENSG00000124731	TREM1
0.540414	ENSG00000172845	SP3
0.539674	ENSG00000166396	SERPINB7
0.5394	ENSG00000106537	TSPAN13
0.538346	ENSG00000153814	JAZF1
0.538276	ENSG00000136783	NIPSNAP3A
0.534587	ENSG00000155850	SLC26A2
0.53419	ENSG00000145730	PAM
0.533898	ENSG00000122420	PTGFR
0.530856	ENSG00000011566	MAP4K3
0.530274	ENSG00000106415	GLCCI1
0.529354	ENSG00000138434	ITPRID2
0.52815	ENSG00000137441	FGFBP2
0.524781	ENSG00000088387	DOCK9
0.522499	ENSG00000101846	STS
0.521449	ENSG00000142192	APP
0.512417	ENSG00000103569	AQP9
0.510953	ENSG00000196358	NTNG2
0.510578	ENSG00000111276	CDKN1B
0.508279	ENSG00000205189	ZBTB10
0.505541	ENSG00000104213	PDGFRL
0.502727	ENSG00000124216	SNAI1
0.501843	ENSG00000100219	XBP1
0.501836	ENSG00000135111	TBX3
0.498313	ENSG00000134531	EMP1
0.494196	ENSG00000003436	TFPI
0.485011	ENSG00000023516	AKAP11
0.483504	ENSG00000144824	PHLDB2
0.483192	ENSG00000113721	PDGFRB
0.482972	ENSG00000126878	AIF1L
0.479218	ENSG00000144476	ACKR3
0.476589	ENSG00000154736	ADAMTS5
0.473474	ENSG00000115966	ATF2
0.471754	ENSG00000139567	ACVRL1
0.471415	ENSG00000141664	ZCCHC2
0.47052	ENSG00000113595	TRIM23
0.46694	ENSG00000101210	EEF1A2
0.461993	ENSG00000128923	MINDY2
0.46041	ENSG00000180871	CXCR2
0.459987	ENSG00000111452	ADGRD1
0.456842	ENSG00000012983	MAP4K5
0.454437	ENSG00000126016	AMOT
0.453592	ENSG00000131831	RAI2
0.450662	ENSG00000184588	PDE4B
0.449251	ENSG00000113369	ARRDC3
0.444811	ENSG00000168497	CAVIN2
0.444774	ENSG00000115419	GLS
0.442824	ENSG00000197121	PGAP1
0.442322	ENSG00000159674	SPON2
0.440274	ENSG00000205213	LGR4
0.438219	ENSG00000149557	FEZ1
0.42932	ENSG00000096717	SIRT1
0.422367	ENSG00000166963	MAP1A
0.421611	ENSG00000255302	EID1
0.408238	ENSG00000102038	SMARCA1
0.398136	ENSG00000135452	TSPAN31
0.388562	ENSG00000116285	ERRFI1
0.358075	ENSG00000085063	CD59
0.357792	ENSG00000107738	VSIR
-0.330074	ENSG00000142751	GPN2
-0.346582	ENSG00000185507	IRF7
-0.365249	ENSG00000080608	PUM3
-0.379214	ENSG00000104774	MAN2B1
-0.381573	ENSG00000173599	PC
-0.386747	ENSG00000169118	CSNK1G1
-0.426174	ENSG00000092098	RNF31
-0.430118	ENSG00000114841	DNAH1
-0.447575	ENSG00000076382	SPAG5
-0.458648	ENSG00000133816	MICAL2
-0.465021	ENSG00000089692	LAG3
-0.46997	ENSG00000170906	NDUFA3
-0.477897	ENSG00000203727	SAMD5
-0.500068	ENSG00000111424	VDR
-0.502641	ENSG00000162645	GBP2
-0.503172	ENSG00000101057	MYBL2
-0.515212	ENSG00000117016	RIMS3
-0.523954	ENSG00000187741	FANCA
-0.53548	ENSG00000138109	CYP2C9
-0.536246	ENSG00000263528	IKBKE
-0.547507	ENSG00000165140	FBP1
-0.549055	ENSG00000213903	LTB4R
-0.555572	ENSG00000181523	SGSH
-0.579529	ENSG00000167772	ANGPTL4
-0.581564	ENSG00000029993	HMGB3
-0.595251	ENSG00000128422	KRT17
-0.600721	ENSG00000175084	DES
-0.64249	ENSG00000182010	RTKN2
-0.659169	ENSG00000160957	RECQL4
-0.666977	ENSG00000137124	ALDH1B1
-0.689478	ENSG00000172554	SNTG2
-0.718991	ENSG00000080854	IGSF9B
-0.734359	ENSG00000095970	TREM2
-0.748179	ENSG00000025708	TYMP
-0.778621	ENSG00000051825	MPHOSPH9
-0.840301	ENSG00000149948	HMGA2
-0.851187	ENSG00000069482	GAL
-0.86244	ENSG00000173068	BNC2
-0.884087	ENSG00000101670	LIPG
-0.919712	ENSG00000140525	FANCI
-1.04409	ENSG00000214456	PLIN5
-1.06724	ENSG00000171798	KNDC1
-1.08585	ENSG00000134443	GRP
-1.0926	ENSG00000213934	HBG1
-1.11497	ENSG00000186652	PRG2
-1.1379	ENSG00000249859	PVT1
-1.14281	ENSG00000170476	MZB1
-1.39472	ENSG00000150656	CNDP1
-1.40286	ENSG00000224389	C4B
-1.57575	ENSG00000054938	CHRDL2
-1.74674	ENSG00000225783	MIAT
-1.79047	ENSG00000197587	DMBX1
-1.8721	ENSG00000104722	NEFM
-1.89037	ENSG00000133454	MYO18B
-2.04133	ENSG00000047936	ROS1
-2.55394	ENSG00000170373	CST1
-2.94016	ENSG00000188015	S100A3
-3.53694	ENSG00000197653	DNAH10
-3.85817	ENSG00000204644	ZFP57
-5.0163	ENSG00000187627	RGPD1
