# Supplementary material for: Deep phenotyping of skin tissue remodeling in patients with systemic sclerosis treated with CD19-CAR T cells
Source: Nat Commun. 2026 May 23;17:4640. doi: 10.1038/s41467-026-72817-7 (PMC13201536; doi:10.1038/s41467-026-72817-7)
Supplement: Supplementary file 9 — Supplementary Dataset 6 [file 41467_2026_72817_MOESM9_ESM.txt]

track name="Xenium Human 5K Panel" type=bedDetail description="10x Genomics Xenium Panel" itemRgb="On"
chrX	100597602	100597634	TNMD (ENSG00000000005) | 12414 | 1	0	-	100597602	100597634	149,251,81	1	32	0	Codeword: 12414, Probeset: 1
chrX	100599147	100599179	TNMD (ENSG00000000005) | 6811 | 1	0	-	100599147	100599179	35,23,27	1	32	0	Codeword: 6811, Probeset: 2
chr20	50942063	50942095	DPM1 (ENSG00000000419) | 239 | 1	0	+	50942063	50942095	57,135,249	1	32	0	Codeword: 239, Probeset: 1
chr20	50935185	50935217	DPM1 (ENSG00000000419) | 10008 | 1	0	+	50935185	50935217	254,185,39	1	32	0	Codeword: 10008, Probeset: 2
chr20	50934932	50934964	DPM1 (ENSG00000000419) | 10237 | 1	0	+	0	0	35,23,27	1	32	0	Codeword: 10237, Probeset: 3
chr1	27613090	27613122	FGR (ENSG00000000938) | 2834 | 1	0	+	27613090	27613122	254,185,39	1	32	0	Codeword: 2834, Probeset: 1
chr1	27614925	27615464	FGR (ENSG00000000938) | 7527 | 1	0	+	27614925	27615464	35,23,27	2	1,31	0,508	Codeword: 7527, Probeset: 2
chr1	27617256	27617288	FGR (ENSG00000000938) | 1662 | 1	0	+	27617256	27617288	57,135,249	1	32	0	Codeword: 1662, Probeset: 3
chr1	196673952	196676010	CFH (ENSG00000000971) | 12934 | 1	0	-	196673952	196676010	254,185,39	2	10,22	0,2036	Codeword: 12934, Probeset: 1
chr1	196685224	196689438	CFH (ENSG00000000971) | 1869 | 1	0	-	196685224	196689438	57,135,249	2	13,19	0,4195	Codeword: 1869, Probeset: 2
chr3	50182684	50182716	SEMA3F (ENSG00000001617) | 952 | 1	0	-	50182684	50182716	57,135,249	1	32	0	Codeword: 952, Probeset: 1
chr3	50183447	50183479	SEMA3F (ENSG00000001617) | 8092 | 1	0	-	50183447	50183479	254,185,39	1	32	0	Codeword: 8092, Probeset: 2
chr3	50188670	50188702	SEMA3F (ENSG00000001617) | 10092 | 1	0	-	0	0	35,23,27	1	32	0	Codeword: 10092, Probeset: 3
chr7	117542069	117542101	CFTR (ENSG00000001626) | 14064 | 1	0	-	117542069	117542101	35,23,27	1	32	0	Codeword: 14064, Probeset: 1
chr7	117530949	117530981	CFTR (ENSG00000001626) | 3462 | 1	0	-	117530949	117530981	149,251,81	1	32	0	Codeword: 3462, Probeset: 2
chr12	929842	929874	RAD52 (ENSG00000002016) | 16921 | 1	0	+	929842	929874	254,185,39	1	32	0	Codeword: 16921, Probeset: 1
chr12	914464	914496	RAD52 (ENSG00000002016) | 15762 | 1	0	+	914464	914496	35,23,27	1	32	0	Codeword: 15762, Probeset: 2
chr12	916266	916298	RAD52 (ENSG00000002016) | 15762 | 2	0	+	0	0	35,23,27	1	32	0	Codeword: 15762, Probeset: 2
chr12	913146	913178	RAD52 (ENSG00000002016) | 1402 | 1	0	+	0	0	57,135,249	1	32	0	Codeword: 1402, Probeset: 3
chr11	64270124	64270156	BAD (ENSG00000002330) | 14072 | 1	0	+	0	0	35,23,27	1	32	0	Codeword: 14072, Probeset: 1
chr11	64276912	64276944	BAD (ENSG00000002330) | 14072 | 2	0	+	64276912	64276944	35,23,27	1	32	0	Codeword: 14072, Probeset: 1
chr11	64269843	64269875	BAD (ENSG00000002330) | 2533 | 1	0	+	0	0	254,185,39	1	32	0	Codeword: 2533, Probeset: 2
chr11	64284377	64284409	BAD (ENSG00000002330) | 6667 | 1	0	+	0	0	57,135,249	1	32	0	Codeword: 6667, Probeset: 3
chrX	2691946	2691978	CD99 (ENSG00000002586) | 6980 | 1	0	-	2691946	2691951	62,123,247	1	32	0	Codeword: 6980, Probeset: 1
chrX	2719684	2720366	CD99 (ENSG00000002586) | 6980 | 2	0	-	2719684	2720366	62,123,247	2	21,11	0,671	Codeword: 6980, Probeset: 1
chrX	2692201	2692233	CD99 (ENSG00000002586) | 18247 | 1	0	-	0	0	37,24,34	1	32	0	Codeword: 18247, Probeset: 2
chrX	2733403	2733435	CD99 (ENSG00000002586) | 18247 | 2	0	-	0	0	37,24,34	1	32	0	Codeword: 18247, Probeset: 2
chrX	2738248	2740802	CD99 (ENSG00000002586) | 18247 | 3	0	-	2738248	2740802	37,24,34	2	8,24	0,2530	Codeword: 18247, Probeset: 2
chr7	2216219	2216251	MAD1L1 (ENSG00000002822) | 10134 | 1	0	+	2216219	2216251	254,185,39	1	32	0	Codeword: 10134, Probeset: 1
chr7	2149213	2213218	MAD1L1 (ENSG00000002822) | 995 | 1	0	+	2149213	2213218	57,135,249	2	25,7	0,63998	Codeword: 995, Probeset: 2
chr7	1898312	1898344	MAD1L1 (ENSG00000002822) | 8421 | 1	0	+	1898312	1898344	35,23,27	1	32	0	Codeword: 8421, Probeset: 3
chr17	38914324	38914356	LASP1 (ENSG00000002834) | 5926 | 1	0	-	38914324	38914356	254,185,39	1	32	0	Codeword: 5926, Probeset: 1
chr17	38918980	38919012	LASP1 (ENSG00000002834) | 4502 | 1	0	-	0	0	35,23,27	1	32	0	Codeword: 4502, Probeset: 2
chr17	38920746	38920778	LASP1 (ENSG00000002834) | 9603 | 1	0	-	0	0	57,135,249	1	32	0	Codeword: 9603, Probeset: 3
chr17	48121512	48121544	SNX11 (ENSG00000002919) | 2308 | 1	0	-	0	0	149,251,81	1	32	0	Codeword: 2308, Probeset: 1
chr17	48122036	48122068	SNX11 (ENSG00000002919) | 12478 | 1	0	-	0	0	35,23,27	1	32	0	Codeword: 12478, Probeset: 2
chrX	117910067	117919523	KLHL13 (ENSG00000003096) | 7338 | 1	0	+	117910067	117919523	57,135,249	2	29,3	0,9453	Codeword: 7338, Probeset: 1
chrX	117909485	117909517	KLHL13 (ENSG00000003096) | 12036 | 1	0	+	117909485	117909517	254,185,39	1	32	0	Codeword: 12036, Probeset: 2
chrX	117901836	117901868	KLHL13 (ENSG00000003096) | 3635 | 1	0	+	117901836	117901868	35,23,27	1	32	0	Codeword: 3635, Probeset: 3
chr7	8128141	8138870	ICA1 (ENSG00000003147) | 3820 | 1	0	+	8128141	8138870	57,135,249	2	1,31	0,10698	Codeword: 3820, Probeset: 1
chr7	8156757	8156789	ICA1 (ENSG00000003147) | 3820 | 2	0	+	0	0	57,135,249	1	32	0	Codeword: 3820, Probeset: 1
chr7	8113843	8113875	ICA1 (ENSG00000003147) | 6651 | 1	0	+	0	0	35,23,27	1	32	0	Codeword: 6651, Probeset: 2
chr7	8141973	8142005	ICA1 (ENSG00000003147) | 6651 | 2	0	+	8141973	8142005	35,23,27	1	32	0	Codeword: 6651, Probeset: 2
chr2	201185982	201186014	CASP10 (ENSG00000003400) | 6298 | 1	0	-	201185982	201186014	57,135,249	1	32	0	Codeword: 6298, Probeset: 1
chr2	201187792	201193008	CASP10 (ENSG00000003400) | 6194 | 1	0	-	201187792	201193008	254,185,39	2	7,25	0,5191	Codeword: 6194, Probeset: 2
chr2	201195886	201195918	CASP10 (ENSG00000003400) | 13207 | 1	0	-	201195886	201195918	35,23,27	1	32	0	Codeword: 13207, Probeset: 3
chr2	201133047	201133079	CFLAR (ENSG00000003402) | 3522 | 1	0	-	201133047	201133079	35,23,27	1	32	0	Codeword: 3522, Probeset: 1
chr2	201129826	201129858	CFLAR (ENSG00000003402) | 1424 | 1	0	-	0	0	57,135,249	1	32	0	Codeword: 1424, Probeset: 2
chr2	201163013	201163045	CFLAR (ENSG00000003402) | 1424 | 2	0	-	201163013	201163045	57,135,249	1	32	0	Codeword: 1424, Probeset: 2
chr2	187484812	187484844	TFPI (ENSG00000003436) | 12132 | 1	0	+	187484812	187484844	255,130,29	1	32	0	Codeword: 12132, Probeset: 1
chr2	187496909	187496941	TFPI (ENSG00000003436) | 834 | 1	0	+	187496909	187496941	46,29,59	1	32	0	Codeword: 834, Probeset: 2
chr2	187484933	187484965	TFPI (ENSG00000003436) | 244 | 1	0	+	187484933	187484965	35,23,27	1	32	0	Codeword: 244, Probeset: 3
chr2	187467012	187467754	TFPI (ENSG00000003436) | 15541 | 1	0	+	187467012	187467754	67,48,136	2	30,2	0,740	Codeword: 15541, Probeset: 4
chr2	187478610	187478642	TFPI (ENSG00000003436) | 15541 | 2	0	+	0	0	67,48,136	1	32	0	Codeword: 15541, Probeset: 4
chr17	28350522	28350554	POLDIP2 (ENSG00000004142) | 10462 | 1	0	+	28350522	28350554	57,135,249	1	32	0	Codeword: 10462, Probeset: 1
chr17	28353729	28353761	POLDIP2 (ENSG00000004142) | 9255 | 1	0	+	28353729	28353761	35,23,27	1	32	0	Codeword: 9255, Probeset: 2
chr17	28347791	28347823	POLDIP2 (ENSG00000004142) | 14128 | 1	0	+	0	0	254,185,39	1	32	0	Codeword: 14128, Probeset: 3
chr4	15816510	15816542	CD38 (ENSG00000004468) | 4796 | 1	0	-	15816510	15816542	254,185,39	1	32	0	Codeword: 4796, Probeset: 1
chr4	15840088	15840453	CD38 (ENSG00000004468) | 18245 | 1	0	-	15840088	15840453	35,23,27	2	30,2	0,363	Codeword: 18245, Probeset: 2
chr4	15849329	15849361	CD38 (ENSG00000004468) | 8670 | 1	0	-	0	0	57,135,249	1	32	0	Codeword: 8670, Probeset: 3
chr1	23079156	23079563	KDM1A (ENSG00000004487) | 17126 | 1	0	-	23079156	23079563	57,135,249	2	21,11	0,396	Codeword: 17126, Probeset: 1
chr1	23068554	23068586	KDM1A (ENSG00000004487) | 18400 | 1	0	-	23068554	23068586	254,185,39	1	32	0	Codeword: 18400, Probeset: 2
chr1	23055986	23056018	KDM1A (ENSG00000004487) | 12244 | 1	0	-	23055986	23056018	35,23,27	1	32	0	Codeword: 12244, Probeset: 3
chr12	21471514	21471546	RECQL (ENSG00000004700) | 16836 | 1	0	+	21471514	21471546	254,185,39	1	32	0	Codeword: 16836, Probeset: 1
chr12	21483400	21483432	RECQL (ENSG00000004700) | 4568 | 1	0	+	21483400	21483432	57,135,249	1	32	0	Codeword: 4568, Probeset: 2
chr12	21474864	21474896	RECQL (ENSG00000004700) | 16351 | 1	0	+	21474864	21474896	35,23,27	1	32	0	Codeword: 16351, Probeset: 3
chr7	93258381	93259570	VPS50 (ENSG00000004766) | 4771 | 1	0	-	93258381	93259570	35,23,27	2	11,21	0,1168	Codeword: 4771, Probeset: 1
chr7	93252760	93253876	VPS50 (ENSG00000004766) | 5774 | 1	0	-	93252760	93253876	57,135,249	2	15,17	0,1099	Codeword: 5774, Probeset: 2
chr7	93356054	93358322	VPS50 (ENSG00000004766) | 1222 | 1	0	-	93356054	93358322	254,185,39	2	26,6	0,2262	Codeword: 1222, Probeset: 3
chr16	23585354	23585386	NDUFAB1 (ENSG00000004779) | 16240 | 1	0	+	23585354	23585386	35,23,27	1	32	0	Codeword: 16240, Probeset: 1
chr16	23582021	23582053	NDUFAB1 (ENSG00000004779) | 1768 | 1	0	+	0	0	149,251,81	1	32	0	Codeword: 1768, Probeset: 2
chr3	50341435	50341467	ZMYND10 (ENSG00000004838) | 10885 | 1	0	+	50341435	50341467	35,23,27	1	32	0	Codeword: 10885, Probeset: 1
chr3	50342035	50342067	ZMYND10 (ENSG00000004838) | 1360 | 1	0	+	50342035	50342067	57,135,249	1	32	0	Codeword: 1360, Probeset: 2
chr3	50343144	50343176	ZMYND10 (ENSG00000004838) | 11224 | 1	0	+	50343144	50343176	254,185,39	1	32	0	Codeword: 11224, Probeset: 3
chrX	25004373	25004405	ARX (ENSG00000004848) | 110 | 1	0	+	0	0	254,185,39	1	32	0	Codeword: 110, Probeset: 1
chrX	25004117	25004149	ARX (ENSG00000004848) | 15888 | 1	0	+	0	0	57,135,249	1	32	0	Codeword: 15888, Probeset: 2
chrX	25003892	25003924	ARX (ENSG00000004848) | 14680 | 1	0	+	0	0	35,23,27	1	32	0	Codeword: 14680, Probeset: 3
chr7	96121677	96121709	SLC25A13 (ENSG00000004864) | 15333 | 1	0	+	96121677	96121709	254,185,39	1	32	0	Codeword: 15333, Probeset: 1
chr7	96234812	96234844	SLC25A13 (ENSG00000004864) | 15472 | 1	0	+	96234812	96234844	57,135,249	1	32	0	Codeword: 15472, Probeset: 2
chr7	96184365	96184397	SLC25A13 (ENSG00000004864) | 11904 | 1	0	+	96184365	96184397	35,23,27	1	32	0	Codeword: 11904, Probeset: 3
chr17	47142274	47142306	CDC27 (ENSG00000004897) | 16358 | 1	0	+	47142274	47142306	35,23,27	1	32	0	Codeword: 16358, Probeset: 1
chr17	47169982	47170014	CDC27 (ENSG00000004897) | 18278 | 1	0	+	47169982	47170014	254,185,39	1	32	0	Codeword: 18278, Probeset: 2
chr17	47122574	47123891	CDC27 (ENSG00000004897) | 16835 | 1	0	+	47122574	47123891	57,135,249	2	26,6	0,1311	Codeword: 16835, Probeset: 3
chr17	44249200	44249232	SLC4A1 (ENSG00000004939) | 14042 | 1	0	+	0	0	254,185,39	1	32	0	Codeword: 14042, Probeset: 1
chr17	44249817	44249849	SLC4A1 (ENSG00000004939) | 13880 | 1	0	+	0	0	35,23,27	1	32	0	Codeword: 13880, Probeset: 2
chr17	44248580	44248612	SLC4A1 (ENSG00000004939) | 8324 | 1	0	+	0	0	57,135,249	1	32	0	Codeword: 8324, Probeset: 3
chr7	93472409	93472441	CALCR (ENSG00000004948) | 1313 | 1	0	+	93472409	93472441	254,185,39	1	32	0	Codeword: 1313, Probeset: 1
chr7	93438091	93438123	CALCR (ENSG00000004948) | 12796 | 1	0	+	93438091	93438123	35,23,27	1	32	0	Codeword: 12796, Probeset: 2
chr7	93426359	93426391	CALCR (ENSG00000004948) | 16187 | 1	0	+	93426359	93426391	57,135,249	1	32	0	Codeword: 16187, Probeset: 3
chr17	7230773	7234076	DVL2 (ENSG00000004975) | 8424 | 1	0	+	7230773	7234076	35,23,27	2	24,8	0,3295	Codeword: 8424, Probeset: 1
chr17	7230099	7230131	DVL2 (ENSG00000004975) | 5913 | 1	0	+	7230099	7230131	57,135,249	1	32	0	Codeword: 5913, Probeset: 2
chr17	7225396	7225428	DVL2 (ENSG00000004975) | 16070 | 1	0	+	0	0	254,185,39	1	32	0	Codeword: 16070, Probeset: 3
chr19	18846042	18846074	UPF1 (ENSG00000005007) | 11834 | 1	0	-	18846042	18846074	254,185,39	1	32	0	Codeword: 11834, Probeset: 1
chr19	18863489	18863521	UPF1 (ENSG00000005007) | 5261 | 1	0	-	18863489	18863521	35,23,27	1	32	0	Codeword: 5261, Probeset: 2
chr19	18857530	18860349	UPF1 (ENSG00000005007) | 3922 | 1	0	-	18857530	18860349	57,135,249	2	3,29	0,2790	Codeword: 3922, Probeset: 3
chr7	27182671	27182703	HOXA11 (ENSG00000005073) | 7091 | 1	0	+	0	0	57,135,249	1	32	0	Codeword: 7091, Probeset: 1
chr7	27182094	27182126	HOXA11 (ENSG00000005073) | 5984 | 1	0	+	0	0	35,23,27	1	32	0	Codeword: 5984, Probeset: 2
chr7	27181741	27181773	HOXA11 (ENSG00000005073) | 10897 | 1	0	+	0	0	254,185,39	1	32	0	Codeword: 10897, Probeset: 3
chr17	35002723	35002755	LIG3 (ENSG00000005156) | 5187 | 1	0	-	35002723	35002755	57,135,249	1	32	0	Codeword: 5187, Probeset: 1
chr17	34983503	34983535	LIG3 (ENSG00000005156) | 10091 | 1	0	-	34983503	34983535	35,23,27	1	32	0	Codeword: 10091, Probeset: 2
chr17	34998631	34998663	LIG3 (ENSG00000005156) | 11081 | 1	0	-	34998631	34998663	254,185,39	1	32	0	Codeword: 11081, Probeset: 3
chr12	47663532	47663564	RPAP3 (ENSG00000005175) | 8136 | 1	0	+	47663532	47663564	57,135,249	1	32	0	Codeword: 8136, Probeset: 1
chr12	47690524	47690556	RPAP3 (ENSG00000005175) | 11758 | 1	0	+	47690524	47690556	254,185,39	1	32	0	Codeword: 11758, Probeset: 2
chr12	47681695	47681727	RPAP3 (ENSG00000005175) | 11459 | 1	0	+	47681695	47681727	35,23,27	1	32	0	Codeword: 11459, Probeset: 3
chr16	3850831	3850863	CREBBP (ENSG00000005339) | 14212 | 1	0	+	3850831	3850863	255,130,29	1	32	0	Codeword: 14212, Probeset: 1
chr16	3780839	3780871	CREBBP (ENSG00000005339) | 15459 | 1	0	+	3780839	3780871	67,48,136	1	32	0	Codeword: 15459, Probeset: 2
chr16	3757893	3757925	CREBBP (ENSG00000005339) | 4696 | 1	0	+	3757893	3757925	57,135,249	1	32	0	Codeword: 4696, Probeset: 3
chr17	58308756	58308788	TSPOAP1 (ENSG00000005379) | 7555 | 1	0	+	58308756	58308788	35,23,27	1	32	0	Codeword: 7555, Probeset: 1
chr17	58305146	58305393	TSPOAP1 (ENSG00000005379) | 17033 | 1	0	+	58305146	58305393	254,185,39	2	25,7	0,240	Codeword: 17033, Probeset: 2
chr17	58312330	58312362	TSPOAP1 (ENSG00000005379) | 10813 | 1	0	+	58312330	58312362	57,135,249	1	32	0	Codeword: 10813, Probeset: 3
chr17	58272796	58272828	MPO (ENSG00000005381) | 9148 | 1	0	+	58272796	58272828	254,185,39	1	32	0	Codeword: 9148, Probeset: 1
chr17	58270527	58270559	MPO (ENSG00000005381) | 18521 | 1	0	+	0	0	57,135,249	1	32	0	Codeword: 18521, Probeset: 2
chr17	58270099	58270131	MPO (ENSG00000005381) | 14071 | 1	0	+	0	0	35,23,27	1	32	0	Codeword: 14071, Probeset: 3
chr7	95298982	95299014	PON1 (ENSG00000005421) | 8307 | 1	0	+	95298982	95299014	254,185,39	1	32	0	Codeword: 8307, Probeset: 1
chr7	95316740	95316772	PON1 (ENSG00000005421) | 12996 | 1	0	+	95316740	95316772	35,23,27	1	32	0	Codeword: 12996, Probeset: 2
chr7	95308187	95311458	PON1 (ENSG00000005421) | 4746 | 1	0	+	95308187	95311458	57,135,249	2	24,8	0,3263	Codeword: 4746, Probeset: 3
chr7	87431404	87431436	ABCB4 (ENSG00000005471) | 6078 | 1	0	+	87431404	87431436	35,23,27	1	32	0	Codeword: 6078, Probeset: 1
chr7	87406447	87406479	ABCB4 (ENSG00000005471) | 4303 | 1	0	+	87406447	87406479	254,185,39	1	32	0	Codeword: 4303, Probeset: 2
chr7	87440332	87440364	ABCB4 (ENSG00000005471) | 5293 | 1	0	+	87440332	87440364	57,135,249	1	32	0	Codeword: 5293, Probeset: 3
chr7	75883783	75883815	RHBDD2 (ENSG00000005486) | 18508 | 1	0	-	75883783	75883815	57,135,249	1	32	0	Codeword: 18508, Probeset: 1
chr7	75888453	75888485	RHBDD2 (ENSG00000005486) | 12867 | 1	0	-	0	0	35,23,27	1	32	0	Codeword: 12867, Probeset: 2
chr7	75888889	75888921	RHBDD2 (ENSG00000005486) | 3952 | 1	0	-	0	0	254,185,39	1	32	0	Codeword: 3952, Probeset: 3
chr16	986092	986124	SOX8 (ENSG00000005513) | 10940 | 1	0	-	0	0	254,185,39	1	32	0	Codeword: 10940, Probeset: 1
chr16	986497	986529	SOX8 (ENSG00000005513) | 9517 | 1	0	-	0	0	35,23,27	1	32	0	Codeword: 9517, Probeset: 2
chr16	986647	986679	SOX8 (ENSG00000005513) | 18180 | 1	0	-	0	0	57,135,249	1	32	0	Codeword: 18180, Probeset: 3
chr16	30521494	30521526	ITGAL (ENSG00000005844) | 12285 | 1	0	-	30521494	30521526	35,23,27	1	32	0	Codeword: 12285, Probeset: 1
chr16	30499416	30499448	ITGAL (ENSG00000005844) | 5802 | 1	0	-	30499416	30499448	57,135,249	1	32	0	Codeword: 5802, Probeset: 2
chr16	30499142	30499174	ITGAL (ENSG00000005844) | 11303 | 1	0	-	30499142	30499174	254,185,39	1	32	0	Codeword: 11303, Probeset: 3
chr17	50068287	50070857	ITGA3 (ENSG00000005884) | 13449 | 1	0	-	50068287	50070857	35,23,27	2	18,14	0,2556	Codeword: 13449, Probeset: 1
chr17	50078868	50078900	ITGA3 (ENSG00000005884) | 5491 | 1	0	-	50078868	50078900	254,185,39	1	32	0	Codeword: 5491, Probeset: 2
chr17	50079530	50080266	ITGA3 (ENSG00000005884) | 7508 | 1	0	-	50079530	50080266	57,135,249	2	27,5	0,731	Codeword: 7508, Probeset: 3
chrX	24208314	24208346	ZFX (ENSG00000005889) | 14380 | 1	0	-	24208314	24208346	57,135,249	1	32	0	Codeword: 14380, Probeset: 1
chrX	24211577	24211609	ZFX (ENSG00000005889) | 4820 | 1	0	-	0	0	35,23,27	1	32	0	Codeword: 4820, Probeset: 2
chrX	24211131	24211163	ZFX (ENSG00000005889) | 14924 | 1	0	-	24211131	24211163	254,185,39	1	32	0	Codeword: 14924, Probeset: 3
chrX	120455514	120455546	LAMP2 (ENSG00000005893) | 6431 | 1	0	+	120455514	120455546	149,251,81	1	32	0	Codeword: 6431, Probeset: 1
chrX	120449012	120449044	LAMP2 (ENSG00000005893) | 2360 | 1	0	+	120449012	120449044	35,23,27	1	32	0	Codeword: 2360, Probeset: 2
chr17	44380421	44380453	ITGA2B (ENSG00000005961) | 2145 | 1	0	+	44380421	44380453	149,251,81	1	32	0	Codeword: 2145, Probeset: 1
chr17	44384961	44384993	ITGA2B (ENSG00000005961) | 12655 | 1	0	+	44384961	44384993	35,23,27	1	32	0	Codeword: 12655, Probeset: 2
chr17	32933264	32933296	TMEM98 (ENSG00000006042) | 5939 | 1	0	-	32933264	32933296	35,23,27	1	32	0	Codeword: 5939, Probeset: 1
chr17	32941227	32941259	TMEM98 (ENSG00000006042) | 10038 | 1	0	-	0	0	149,251,81	1	32	0	Codeword: 10038, Probeset: 2
chr17	45274514	45274546	MAP3K14 (ENSG00000006062) | 4975 | 1	0	+	45274514	45274546	57,135,249	1	32	0	Codeword: 4975, Probeset: 1
chr17	45265233	45266538	MAP3K14 (ENSG00000006062) | 3703 | 1	0	+	45265233	45266538	35,23,27	2	30,2	0,1303	Codeword: 3703, Probeset: 2
chr17	45267512	45267544	MAP3K14 (ENSG00000006062) | 10736 | 1	0	+	45267512	45267544	254,185,39	1	32	0	Codeword: 10736, Probeset: 3
chr11	17413472	17414537	ABCC8 (ENSG00000006071) | 7628 | 1	0	+	17413472	17414537	35,23,27	2	6,26	0,1039	Codeword: 7628, Probeset: 1
chr11	17393039	17393071	ABCC8 (ENSG00000006071) | 2393 | 1	0	+	17393039	17393071	254,185,39	1	32	0	Codeword: 2393, Probeset: 2
chr11	17453133	17453165	ABCC8 (ENSG00000006071) | 1955 | 1	0	+	17453133	17453165	57,135,249	1	32	0	Codeword: 1955, Probeset: 3
chr16	24256905	24256937	CACNG3 (ENSG00000006116) | 2515 | 1	0	-	24256905	24256937	254,185,39	1	32	0	Codeword: 2515, Probeset: 1
chr16	24361469	24361501	CACNG3 (ENSG00000006116) | 8453 | 1	0	-	24361469	24361501	57,135,249	1	32	0	Codeword: 8453, Probeset: 2
chr16	24361903	24361935	CACNG3 (ENSG00000006116) | 2982 | 1	0	-	0	0	35,23,27	1	32	0	Codeword: 2982, Probeset: 3
chr7	97733784	97733816	TAC1 (ENSG00000006128) | 7124 | 1	0	-	97733784	97733816	57,135,249	1	32	0	Codeword: 7124, Probeset: 1
chr7	97739951	97739983	TAC1 (ENSG00000006128) | 2824 | 1	0	-	0	0	254,185,39	1	32	0	Codeword: 2824, Probeset: 2
chr7	97740336	97740368	TAC1 (ENSG00000006128) | 9100 | 1	0	-	0	0	35,23,27	1	32	0	Codeword: 9100, Probeset: 3
chr16	57382990	57383022	CX3CL1 (ENSG00000006210) | 3015 | 1	0	-	57382990	57383022	57,135,249	1	32	0	Codeword: 3015, Probeset: 1
chr16	57383548	57383580	CX3CL1 (ENSG00000006210) | 7223 | 1	0	-	0	0	254,185,39	1	32	0	Codeword: 7223, Probeset: 2
chr16	57384933	57384965	CX3CL1 (ENSG00000006210) | 17460 | 1	0	-	0	0	35,23,27	1	32	0	Codeword: 17460, Probeset: 3
chr17	50602860	50603018	CACNA1G (ENSG00000006283) | 10209 | 1	0	-	50602860	50603018	254,185,39	2	28,4	0,154	Codeword: 10209, Probeset: 1
chr17	50569226	50569258	CACNA1G (ENSG00000006283) | 17706 | 1	0	-	50569226	50569258	35,23,27	1	32	0	Codeword: 17706, Probeset: 2
chr17	50572575	50572607	CACNA1G (ENSG00000006283) | 6768 | 1	0	-	50572575	50572607	57,135,249	1	32	0	Codeword: 6768, Probeset: 3
chr16	3022049	3022081	TNFRSF12A (ENSG00000006327) | 18036 | 1	0	-	0	0	149,251,81	1	32	0	Codeword: 18036, Probeset: 1
chr16	3020640	3020672	TNFRSF12A (ENSG00000006327) | 468 | 1	0	-	3020640	3020672	35,23,27	1	32	0	Codeword: 468, Probeset: 2
chr7	13931511	13931543	ETV1 (ENSG00000006468) | 2925 | 1	0	+	13931511	13931543	254,185,39	1	32	0	Codeword: 2925, Probeset: 1
chr7	13906484	13906516	ETV1 (ENSG00000006468) | 17804 | 1	0	+	13906484	13906516	57,135,249	1	32	0	Codeword: 17804, Probeset: 2
chr7	13895865	13895897	ETV1 (ENSG00000006468) | 15862 | 1	0	+	13895865	13895897	35,23,27	1	32	0	Codeword: 15862, Probeset: 3
chr7	75771908	75771940	CCL26 (ENSG00000006606) | 6756 | 1	0	+	75771908	75771940	35,23,27	1	32	0	Codeword: 6756, Probeset: 1
chr7	75771967	75771999	CCL26 (ENSG00000006606) | 12303 | 1	0	+	75771967	75771999	255,130,29	1	32	0	Codeword: 12303, Probeset: 2
chr7	75769687	75769719	CCL26 (ENSG00000006606) | 14990 | 1	0	+	75769692	75769719	57,135,249	1	32	0	Codeword: 14990, Probeset: 3
chr7	75769590	75769622	CCL26 (ENSG00000006606) | 8321 | 1	0	+	0	0	67,48,136	1	32	0	Codeword: 8321, Probeset: 4
chr19	3594895	3594927	TBXA2R (ENSG00000006638) | 6418 | 1	0	+	0	0	35,23,27	1	32	0	Codeword: 6418, Probeset: 1
chr19	3595382	3595414	TBXA2R (ENSG00000006638) | 17007 | 1	0	+	0	0	254,185,39	1	32	0	Codeword: 17007, Probeset: 2
chr19	3594619	3594651	TBXA2R (ENSG00000006638) | 231 | 1	0	+	0	0	57,135,249	1	32	0	Codeword: 231, Probeset: 3
chr7	112457005	112457037	IFRD1 (ENSG00000006652) | 17687 | 1	0	-	112457005	112457037	149,251,81	1	32	0	Codeword: 17687, Probeset: 1
chr7	112457928	112457960	IFRD1 (ENSG00000006652) | 13646 | 1	0	-	0	0	35,23,27	1	32	0	Codeword: 13646, Probeset: 2
chr7	112467986	112468018	IFRD1 (ENSG00000006652) | 13646 | 2	0	-	112467986	112468018	35,23,27	1	32	0	Codeword: 13646, Probeset: 2
chr19	39709273	39709305	LGALS14 (ENSG00000006659) | 8555 | 1	0	-	39709273	39709305	57,135,249	1	32	0	Codeword: 8555, Probeset: 1
chr19	39707311	39707343	LGALS14 (ENSG00000006659) | 3642 | 1	0	-	39707311	39707343	35,23,27	1	32	0	Codeword: 3642, Probeset: 2
chr19	39707222	39707254	LGALS14 (ENSG00000006659) | 17920 | 1	0	-	39707222	39707254	254,185,39	1	32	0	Codeword: 17920, Probeset: 3
chr17	13015780	13015812	ELAC2 (ENSG00000006744) | 707 | 1	0	+	13015780	13015812	254,185,39	1	32	0	Codeword: 707, Probeset: 1
chr17	13005026	13005058	ELAC2 (ENSG00000006744) | 2187 | 1	0	+	13005026	13005058	57,135,249	1	32	0	Codeword: 2187, Probeset: 2
chr17	12998484	13000163	ELAC2 (ENSG00000006744) | 4498 | 1	0	+	12998484	13000163	35,23,27	2	24,8	0,1671	Codeword: 4498, Probeset: 3
chr7	12644250	12644282	SCIN (ENSG00000006747) | 2143 | 1	0	-	12644250	12644282	254,185,39	1	32	0	Codeword: 2143, Probeset: 1
chr7	12640417	12640449	SCIN (ENSG00000006747) | 1851 | 1	0	-	12640417	12640449	57,135,249	1	32	0	Codeword: 1851, Probeset: 2
chr7	12629140	12629172	SCIN (ENSG00000006747) | 8600 | 1	0	-	12629140	12629172	35,23,27	1	32	0	Codeword: 8600, Probeset: 3
chr17	10346739	10346771	MYH13 (ENSG00000006788) | 16318 | 1	0	+	10346739	10346771	57,135,249	1	32	0	Codeword: 16318, Probeset: 1
chr17	10324112	10324144	MYH13 (ENSG00000006788) | 3456 | 1	0	+	10324112	10324144	35,23,27	1	32	0	Codeword: 3456, Probeset: 2
chr17	10355127	10357746	MYH13 (ENSG00000006788) | 6257 | 1	0	+	10355127	10357746	254,185,39	2	20,12	0,2607	Codeword: 6257, Probeset: 3
chr12	1772943	1777867	ADIPOR2 (ENSG00000006831) | 537 | 1	0	-	1772943	1777867	149,251,81	2	18,14	0,4910	Codeword: 537, Probeset: 1
chr12	1784044	1785946	ADIPOR2 (ENSG00000006831) | 1784 | 1	0	-	1784044	1785946	35,23,27	2	29,3	0,1899	Codeword: 1784, Probeset: 2
chr5	134308267	134308299	CDKL3 (ENSG00000006837) | 2905 | 1	0	+	134308267	134308299	35,23,27	1	32	0	Codeword: 2905, Probeset: 1
chr5	134321867	134321899	CDKL3 (ENSG00000006837) | 15756 | 1	0	+	134321867	134321899	57,135,249	1	32	0	Codeword: 15756, Probeset: 2
chr5	134319445	134319477	CDKL3 (ENSG00000006837) | 15024 | 1	0	+	134319445	134319477	254,185,39	1	32	0	Codeword: 15024, Probeset: 3
chr4	16033387	16033419	PROM1 (ENSG00000007062) | 16336 | 1	0	+	16033387	16033419	35,23,27	1	32	0	Codeword: 16336, Probeset: 1
chr4	16024314	16024346	PROM1 (ENSG00000007062) | 6065 | 1	0	+	16024314	16024346	57,135,249	1	32	0	Codeword: 6065, Probeset: 2
chr4	15980445	15980477	PROM1 (ENSG00000007062) | 17808 | 1	0	+	15980445	15980477	254,185,39	1	32	0	Codeword: 17808, Probeset: 3
chr19	17936531	17936563	CCDC124 (ENSG00000007080) | 10765 | 1	0	-	17936531	17936563	35,23,27	1	32	0	Codeword: 10765, Probeset: 1
chr17	27772449	27773189	NOS2 (ENSG00000007171) | 13433 | 1	0	+	27772449	27773189	35,23,27	2	3,29	0,711	Codeword: 13433, Probeset: 1
chr17	27757317	27757349	NOS2 (ENSG00000007171) | 16445 | 1	0	+	27757317	27757349	254,185,39	1	32	0	Codeword: 16445, Probeset: 2
chr17	27758896	27758928	NOS2 (ENSG00000007171) | 7503 | 1	0	+	27758896	27758928	57,135,249	1	32	0	Codeword: 7503, Probeset: 3
chr17	11612008	11612040	DNAH9 (ENSG00000007174) | 17486 | 1	0	-	0	0	49,31,69	1	32	0	Codeword: 17486, Probeset: 1
chr17	11905687	11905719	DNAH9 (ENSG00000007174) | 17486 | 2	0	-	11905687	11905719	49,31,69	1	32	0	Codeword: 17486, Probeset: 1
chr17	11612061	11612093	DNAH9 (ENSG00000007174) | 13376 | 1	0	-	0	0	35,23,27	1	32	0	Codeword: 13376, Probeset: 2
chr17	11969304	11969336	DNAH9 (ENSG00000007174) | 13376 | 2	0	-	11969304	11969336	35,23,27	1	32	0	Codeword: 13376, Probeset: 2
chr17	11611971	11612003	DNAH9 (ENSG00000007174) | 8787 | 1	0	-	0	0	57,135,249	1	32	0	Codeword: 8787, Probeset: 3
chr17	11933980	11934012	DNAH9 (ENSG00000007174) | 8787 | 2	0	-	11933980	11934012	57,135,249	1	32	0	Codeword: 8787, Probeset: 3
chr17	63929830	63929862	CD79B (ENSG00000007312) | 6856 | 1	0	+	63929830	63929862	57,135,249	1	32	0	Codeword: 6856, Probeset: 1
chr17	63929280	63929312	CD79B (ENSG00000007312) | 2682 | 1	0	+	63929280	63929312	35,23,27	1	32	0	Codeword: 2682, Probeset: 2
chr17	63930300	63930332	CD79B (ENSG00000007312) | 582 | 1	0	+	63930300	63930332	254,185,39	1	32	0	Codeword: 582, Probeset: 3
chrX	154310911	154310943	TKTL1 (ENSG00000007350) | 12729 | 1	0	-	154310911	154310943	57,135,249	1	32	0	Codeword: 12729, Probeset: 1
chrX	154327636	154327668	TKTL1 (ENSG00000007350) | 10661 | 1	0	-	154327636	154327668	254,185,39	1	32	0	Codeword: 10661, Probeset: 2
chrX	154312652	154312684	TKTL1 (ENSG00000007350) | 16812 | 1	0	-	154312652	154312684	35,23,27	1	32	0	Codeword: 16812, Probeset: 3
chr11	31794100	31794647	PAX6 (ENSG00000007372) | 13538 | 1	0	+	31794100	31794647	35,23,27	2	14,18	0,529	Codeword: 13538, Probeset: 1
chr11	31789939	31789971	PAX6 (ENSG00000007372) | 8301 | 1	0	+	31789939	31789971	72,57,163	1	32	0	Codeword: 8301, Probeset: 2
chr11	31793271	31793303	PAX6 (ENSG00000007372) | 8301 | 2	0	+	31793271	31793303	72,57,163	1	32	0	Codeword: 8301, Probeset: 2
chr11	31800823	31800855	PAX6 (ENSG00000007372) | 4761 | 1	0	+	31800823	31800855	254,185,39	1	32	0	Codeword: 4761, Probeset: 3
chr16	208140	208172	LUC7L (ENSG00000007392) | 9549 | 1	0	+	208140	208172	254,185,39	1	32	0	Codeword: 9549, Probeset: 1
chr16	206018	206050	LUC7L (ENSG00000007392) | 4836 | 1	0	+	206018	206050	57,135,249	1	32	0	Codeword: 4836, Probeset: 2
chr16	192962	192994	LUC7L (ENSG00000007392) | 12050 | 1	0	+	192962	192994	35,23,27	1	32	0	Codeword: 12050, Probeset: 3
chr1	169732784	169732816	SELE (ENSG00000007908) | 13292 | 1	0	+	169732784	169732816	35,23,27	1	32	0	Codeword: 13292, Probeset: 1
chr1	169729533	169729565	SELE (ENSG00000007908) | 4835 | 1	0	+	169729533	169729565	149,251,81	1	32	0	Codeword: 4835, Probeset: 2
chr1	171114138	171114170	FMO3 (ENSG00000007933) | 290 | 1	0	-	171114138	171114170	35,23,27	1	32	0	Codeword: 290, Probeset: 1
chr1	171103892	171103924	FMO3 (ENSG00000007933) | 8708 | 1	0	-	171103892	171103924	254,185,39	1	32	0	Codeword: 8708, Probeset: 2
chr1	171108211	171110819	FMO3 (ENSG00000007933) | 13083 | 1	0	-	171108211	171110819	57,135,249	2	10,22	0,2586	Codeword: 13083, Probeset: 3
chr6	16143202	16143715	MYLIP (ENSG00000007944) | 9518 | 1	0	-	16143202	16143715	35,23,27	2	15,17	0,496	Codeword: 9518, Probeset: 1
chr6	16147033	16147065	MYLIP (ENSG00000007944) | 10053 | 1	0	-	0	0	149,251,81	1	32	0	Codeword: 10053, Probeset: 2
chrX	100862252	100862284	NOX1 (ENSG00000007952) | 2946 | 1	0	+	100862252	100862284	57,135,249	1	32	0	Codeword: 2946, Probeset: 1
chrX	100849864	100849896	NOX1 (ENSG00000007952) | 2229 | 1	0	+	100849864	100849896	254,185,39	1	32	0	Codeword: 2229, Probeset: 2
chrX	100843970	100844002	NOX1 (ENSG00000007952) | 7723 | 1	0	+	100843970	100844002	35,23,27	1	32	0	Codeword: 7723, Probeset: 3
chr6	50828618	50828650	TFAP2B (ENSG00000008196) | 18064 | 1	0	-	50828618	50828650	35,23,27	1	32	0	Codeword: 18064, Probeset: 1
chr6	50837995	50838027	TFAP2B (ENSG00000008196) | 14946 | 1	0	-	50837995	50838027	255,130,29	1	32	0	Codeword: 14946, Probeset: 2
chr6	50843930	50843962	TFAP2B (ENSG00000008196) | 12722 | 1	0	-	0	0	57,135,249	1	32	0	Codeword: 12722, Probeset: 3
chr6	50844405	50844437	TFAP2B (ENSG00000008196) | 12955 | 1	0	-	0	0	67,48,136	1	32	0	Codeword: 12955, Probeset: 4
chr3	38062251	38062283	DLEC1 (ENSG00000008226) | 13122 | 1	0	-	38062251	38062283	57,135,249	1	32	0	Codeword: 13122, Probeset: 1
chr3	38088308	38088340	DLEC1 (ENSG00000008226) | 16252 | 1	0	-	38088308	38088340	35,23,27	1	32	0	Codeword: 16252, Probeset: 2
chr3	38120558	38120590	DLEC1 (ENSG00000008226) | 12758 | 1	0	-	38120558	38120590	254,185,39	1	32	0	Codeword: 12758, Probeset: 3
chr3	48659607	48659639	CELSR3 (ENSG00000008300) | 15555 | 1	0	+	48659607	48659639	57,135,249	1	32	0	Codeword: 15555, Probeset: 1
chr3	48641496	48641854	CELSR3 (ENSG00000008300) | 15638 | 1	0	+	48641496	48641854	35,23,27	2	28,4	0,354	Codeword: 15638, Probeset: 2
chr3	48660633	48660665	CELSR3 (ENSG00000008300) | 13031 | 1	0	+	48660633	48660665	254,185,39	1	32	0	Codeword: 13031, Probeset: 3
chr16	2097221	2097330	PKD1 (ENSG00000008710) | 13015 | 1	0	+	2097221	2097330	35,23,27	2	20,12	0,97	Codeword: 13015, Probeset: 1
chr16	2110794	2110826	PKD1 (ENSG00000008710) | 16321 | 1	0	+	2110794	2110826	254,185,39	1	32	0	Codeword: 16321, Probeset: 2
chr16	2109900	2109932	PKD1 (ENSG00000008710) | 6052 | 1	0	+	2109900	2109932	57,135,249	1	32	0	Codeword: 6052, Probeset: 3
chr22	50603273	50603305	MAPK8IP2 (ENSG00000008735) | 13587 | 1	0	-	50603273	50603305	35,23,27	1	32	0	Codeword: 13587, Probeset: 1
chr22	50611532	50611564	MAPK8IP2 (ENSG00000008735) | 7994 | 1	0	-	0	0	254,185,39	1	32	0	Codeword: 7994, Probeset: 2
chr22	50611147	50611179	MAPK8IP2 (ENSG00000008735) | 15292 | 1	0	-	0	0	57,135,249	1	32	0	Codeword: 15292, Probeset: 3
chr2	37072172	37072204	HEATR5B (ENSG00000008869) | 15155 | 1	0	+	37072172	37072204	35,23,27	1	32	0	Codeword: 15155, Probeset: 1
chr2	37065882	37068684	HEATR5B (ENSG00000008869) | 1497 | 1	0	+	37065882	37068684	149,251,81	2	28,4	0,2798	Codeword: 1497, Probeset: 2
chr1	18735946	18735978	PAX7 (ENSG00000009709) | 13101 | 1	0	-	18735946	18735978	57,135,249	1	32	0	Codeword: 13101, Probeset: 1
chr1	18744818	18744850	PAX7 (ENSG00000009709) | 13101 | 2	0	-	18744818	18744850	57,135,249	1	32	0	Codeword: 13101, Probeset: 1
chr1	18745857	18745889	PAX7 (ENSG00000009709) | 18603 | 1	0	-	0	0	35,23,27	1	32	0	Codeword: 18603, Probeset: 2
chr1	18746408	18746440	PAX7 (ENSG00000009709) | 11792 | 1	0	-	0	0	67,48,136	1	32	0	Codeword: 11792, Probeset: 3
chr1	11027121	11027153	MASP2 (ENSG00000009724) | 13163 | 1	0	+	11027121	11027153	254,185,39	1	32	0	Codeword: 13163, Probeset: 1
chr1	11027338	11027370	MASP2 (ENSG00000009724) | 17071 | 1	0	+	11027338	11027370	57,135,249	1	32	0	Codeword: 17071, Probeset: 2
chr1	11037697	11037729	MASP2 (ENSG00000009724) | 13419 | 1	0	+	11037697	11037729	35,23,27	1	32	0	Codeword: 13419, Probeset: 3
chr1	209779472	209779504	TRAF3IP3 (ENSG00000009790) | 14579 | 1	0	-	0	0	57,135,249	1	32	0	Codeword: 14579, Probeset: 1
chr1	209782160	209782192	TRAF3IP3 (ENSG00000009790) | 14579 | 2	0	-	0	0	57,135,249	1	32	0	Codeword: 14579, Probeset: 1
chr1	209780553	209780585	TRAF3IP3 (ENSG00000009790) | 11988 | 1	0	-	209780553	209780585	35,23,27	1	32	0	Codeword: 11988, Probeset: 2
chr7	73595667	73595699	MLXIPL (ENSG00000009950) | 6028 | 1	0	+	73595667	73595699	254,185,39	1	32	0	Codeword: 6028, Probeset: 1
chr7	73597645	73597677	MLXIPL (ENSG00000009950) | 9755 | 1	0	+	73597645	73597677	57,135,249	1	32	0	Codeword: 9755, Probeset: 2
chr7	73593588	73593620	MLXIPL (ENSG00000009950) | 5010 | 1	0	+	0	0	35,23,27	1	32	0	Codeword: 5010, Probeset: 3
chr6	13632405	13632437	RANBP9 (ENSG00000010017) | 16415 | 1	0	+	13632405	13632437	254,185,39	1	32	0	Codeword: 16415, Probeset: 1
chr6	13644549	13644581	RANBP9 (ENSG00000010017) | 8460 | 1	0	+	13644549	13644581	35,23,27	1	32	0	Codeword: 8460, Probeset: 2
chr6	13639695	13639727	RANBP9 (ENSG00000010017) | 7937 | 1	0	+	13639695	13639727	57,135,249	1	32	0	Codeword: 7937, Probeset: 3
chr1	171783970	171784002	EEF1AKNMT (ENSG00000010165) | 11505 | 1	0	-	171783970	171784002	254,185,39	1	32	0	Codeword: 11505, Probeset: 1
chr1	171796579	171796611	EEF1AKNMT (ENSG00000010165) | 3045 | 1	0	-	171796579	171796611	35,23,27	1	32	0	Codeword: 3045, Probeset: 2
chr1	171787806	171787838	EEF1AKNMT (ENSG00000010165) | 12393 | 1	0	-	171787806	171787838	57,135,249	1	32	0	Codeword: 12393, Probeset: 3
chr3	52420979	52421011	PHF7 (ENSG00000010318) | 12592 | 1	0	-	52420979	52421011	57,135,249	1	32	0	Codeword: 12592, Probeset: 1
chr3	52419881	52419913	PHF7 (ENSG00000010318) | 2120 | 1	0	-	52419881	52419913	254,185,39	1	32	0	Codeword: 2120, Probeset: 2
chr3	52422826	52422858	PHF7 (ENSG00000010318) | 9922 | 1	0	-	52422826	52422858	35,23,27	1	32	0	Codeword: 9922, Probeset: 3
chr3	52514826	52515017	STAB1 (ENSG00000010327) | 11665 | 1	0	-	52514826	52515017	254,185,39	2	3,29	0,162	Codeword: 11665, Probeset: 1
chr3	52517606	52517894	STAB1 (ENSG00000010327) | 16533 | 1	0	-	52517606	52517894	57,135,249	2	18,14	0,274	Codeword: 16533, Probeset: 2
chr3	52505883	52505915	STAB1 (ENSG00000010327) | 77 | 1	0	-	52505883	52505915	35,23,27	1	32	0	Codeword: 77, Probeset: 3
chr12	6814956	6814988	CD4 (ENSG00000010610) | 16472 | 1	0	-	6814956	6814988	35,23,27	1	32	0	Codeword: 16472, Probeset: 1
chr12	6814182	6814214	CD4 (ENSG00000010610) | 12887 | 1	0	-	6814182	6814214	49,31,69	1	32	0	Codeword: 12887, Probeset: 2
chr12	6814837	6814869	CD4 (ENSG00000010610) | 16472 | 1	0	-	6814837	6814869	35,23,27	1	32	0	Codeword: 16472, Probeset: 3
chr12	6816201	6816233	CD4 (ENSG00000010610) | 13458 | 1	0	-	6816201	6816233	57,135,249	1	32	0	Codeword: 13458, Probeset: 4
chr12	6816106	6816138	CD4 (ENSG00000010610) | 12887 | 1	0	-	6816106	6816138	49,31,69	1	32	0	Codeword: 12887, Probeset: 5
chr12	6818495	6818527	CD4 (ENSG00000010610) | 13458 | 1	0	-	6818495	6818527	57,135,249	1	32	0	Codeword: 13458, Probeset: 6
chrX	101374615	101375156	BTK (ENSG00000010671) | 15704 | 1	0	+	101374615	101375156	57,135,249	2	19,13	0,528	Codeword: 15704, Probeset: 1
chrX	101360585	101360617	BTK (ENSG00000010671) | 6487 | 1	0	+	101360585	101360617	35,23,27	1	32	0	Codeword: 6487, Probeset: 2
chrX	101362225	101362577	BTK (ENSG00000010671) | 11948 | 1	0	+	101362225	101362577	254,185,39	2	15,17	0,335	Codeword: 11948, Probeset: 3
chr6	26093146	26093178	HFE (ENSG00000010704) | 4487 | 1	0	-	26093146	26093178	254,185,39	1	32	0	Codeword: 4487, Probeset: 1
chr6	26094452	26094484	HFE (ENSG00000010704) | 3176 | 1	0	-	0	0	35,23,27	1	32	0	Codeword: 3176, Probeset: 2
chr6	26094875	26094907	HFE (ENSG00000010704) | 17922 | 1	0	-	0	0	57,135,249	1	32	0	Codeword: 17922, Probeset: 3
chr6	111702979	111703011	FYN (ENSG00000010810) | 12208 | 1	0	+	111702979	111703011	149,251,81	1	32	0	Codeword: 12208, Probeset: 1
chr6	111694691	111696295	FYN (ENSG00000010810) | 15192 | 1	0	+	111694691	111696295	35,23,27	2	13,19	0,1585	Codeword: 15192, Probeset: 2
chr6	142768479	142768511	HIVEP2 (ENSG00000010818) | 14639 | 1	0	+	142768479	142768511	149,251,81	1	32	0	Codeword: 14639, Probeset: 1
chr6	142772008	142772040	HIVEP2 (ENSG00000010818) | 6964 | 1	0	+	142772008	142772040	35,23,27	1	32	0	Codeword: 6964, Probeset: 2
chr17	62690664	62690696	MRC2 (ENSG00000011028) | 14870 | 1	0	-	62690664	62690696	57,135,249	1	32	0	Codeword: 14870, Probeset: 1
chr17	62692414	62692446	MRC2 (ENSG00000011028) | 12931 | 1	0	-	62692414	62692446	35,23,27	1	32	0	Codeword: 12931, Probeset: 2
chr17	62672029	62672061	MRC2 (ENSG00000011028) | 2881 | 1	0	-	62672029	62672061	254,185,39	1	32	0	Codeword: 2881, Probeset: 3
chr12	3281324	3281760	TSPAN9 (ENSG00000011105) | 1033 | 1	0	-	3281324	3281760	57,135,249	2	5,27	0,409	Codeword: 1033, Probeset: 1
chr12	3283720	3283752	TSPAN9 (ENSG00000011105) | 16594 | 1	0	-	0	0	254,185,39	1	32	0	Codeword: 16594, Probeset: 2
chr12	3284952	3284984	TSPAN9 (ENSG00000011105) | 2802 | 1	0	-	0	0	35,23,27	1	32	0	Codeword: 2802, Probeset: 3
chr19	808382	808414	PTBP1 (ENSG00000011304) | 6882 | 1	0	-	808382	808414	254,185,39	1	32	0	Codeword: 6882, Probeset: 1
chr19	810549	810581	PTBP1 (ENSG00000011304) | 11670 | 1	0	-	810549	810581	35,23,27	1	32	0	Codeword: 11670, Probeset: 2
chr19	811989	812021	PTBP1 (ENSG00000011304) | 17699 | 1	0	-	0	0	57,135,249	1	32	0	Codeword: 17699, Probeset: 3
chr19	43665408	43665440	PLAUR (ENSG00000011422) | 10711 | 1	0	+	43665408	43665440	255,130,29	1	32	0	Codeword: 10711, Probeset: 1
chr19	43656594	43656626	PLAUR (ENSG00000011422) | 9601 | 1	0	+	43656594	43656626	57,135,249	1	32	0	Codeword: 9601, Probeset: 2
chr19	43646441	43646473	PLAUR (ENSG00000011422) | 18492 | 1	0	+	43646456	43646473	49,31,69	1	32	0	Codeword: 18492, Probeset: 3
chr19	43649101	43649133	PLAUR (ENSG00000011422) | 18492 | 2	0	+	43649101	43649133	49,31,69	1	32	0	Codeword: 18492, Probeset: 3
chr19	43646235	43646267	PLAUR (ENSG00000011422) | 13034 | 1	0	+	0	0	35,23,27	1	32	0	Codeword: 13034, Probeset: 4
chr19	43648698	43648730	PLAUR (ENSG00000011422) | 13034 | 2	0	+	0	0	35,23,27	1	32	0	Codeword: 13034, Probeset: 4
chr19	45701827	45701859	QPCTL (ENSG00000011478) | 5443 | 1	0	-	45701827	45701859	35,23,27	1	32	0	Codeword: 5443, Probeset: 1
chr19	45703294	45703326	QPCTL (ENSG00000011478) | 7125 | 1	0	-	0	0	254,185,39	1	32	0	Codeword: 7125, Probeset: 2
chr19	45703058	45703090	QPCTL (ENSG00000011478) | 13799 | 1	0	-	0	0	57,135,249	1	32	0	Codeword: 13799, Probeset: 3
chr2	39254494	39258353	MAP4K3 (ENSG00000011566) | 12197 | 1	0	+	39254494	39258353	35,23,27	2	26,6	0,3853	Codeword: 12197, Probeset: 1
chr2	39286940	39288128	MAP4K3 (ENSG00000011566) | 3597 | 1	0	+	39286940	39288128	57,135,249	2	24,8	0,1180	Codeword: 3597, Probeset: 2
chr2	39267195	39267227	MAP4K3 (ENSG00000011566) | 10969 | 1	0	+	39267195	39267227	254,185,39	1	32	0	Codeword: 10969, Probeset: 3
chrX	152208041	152208073	GABRA3 (ENSG00000011677) | 3773 | 1	0	+	152208041	152208073	57,135,249	1	32	0	Codeword: 3773, Probeset: 1
chrX	152168279	152168311	GABRA3 (ENSG00000011677) | 6377 | 1	0	+	152168279	152168311	254,185,39	1	32	0	Codeword: 6377, Probeset: 2
chrX	152255937	152255969	GABRA3 (ENSG00000011677) | 4132 | 1	0	+	152255937	152255969	35,23,27	1	32	0	Codeword: 4132, Probeset: 3
chr17	43063877	43063909	BRCA1 (ENSG00000012048) | 1563 | 1	0	+	43063877	43063909	72,57,163	1	32	0	Codeword: 1563, Probeset: 1
chr17	43091147	43091179	BRCA1 (ENSG00000012048) | 1563 | 2	0	+	0	0	72,57,163	1	32	0	Codeword: 1563, Probeset: 1
chr17	43051084	43051116	BRCA1 (ENSG00000012048) | 5089 | 1	0	+	43051084	43051116	254,185,39	1	32	0	Codeword: 5089, Probeset: 2
chr17	43104927	43106458	BRCA1 (ENSG00000012048) | 15382 | 1	0	+	43104927	43106458	35,23,27	2	29,3	0,1528	Codeword: 15382, Probeset: 3
chr19	45420354	45420386	ERCC1 (ENSG00000012061) | 13914 | 1	0	+	45420354	45420386	35,23,27	1	32	0	Codeword: 13914, Probeset: 1
chr19	45413981	45414013	ERCC1 (ENSG00000012061) | 7119 | 1	0	+	45413981	45414013	254,185,39	1	32	0	Codeword: 7119, Probeset: 2
chr19	45408736	45408768	ERCC1 (ENSG00000012061) | 16436 | 1	0	+	0	0	57,135,249	1	32	0	Codeword: 16436, Probeset: 3
chr19	35332876	35332908	CD22 (ENSG00000012124) | 14603 | 1	0	-	35332876	35332908	57,135,249	1	32	0	Codeword: 14603, Probeset: 1
chr19	35346232	35346594	CD22 (ENSG00000012124) | 15949 | 1	0	-	35346232	35346594	35,23,27	2	3,29	0,333	Codeword: 15949, Probeset: 2
chr19	35341814	35341846	CD22 (ENSG00000012124) | 6319 | 1	0	-	35341814	35341846	254,185,39	1	32	0	Codeword: 6319, Probeset: 3
chr12	100534952	100534984	NR1H4 (ENSG00000012504) | 9789 | 1	0	-	100534952	100534984	57,135,249	1	32	0	Codeword: 9789, Probeset: 1
chr12	100536985	100537017	NR1H4 (ENSG00000012504) | 879 | 1	0	-	100536985	100537017	35,23,27	1	32	0	Codeword: 879, Probeset: 2
chr12	100561929	100561961	NR1H4 (ENSG00000012504) | 5360 | 1	0	-	100561929	100561961	254,185,39	1	32	0	Codeword: 5360, Probeset: 3
chr10	45445531	45445563	ALOX5 (ENSG00000012779) | 12307 | 1	0	-	45445531	45445563	254,185,39	1	32	0	Codeword: 12307, Probeset: 1
chr10	45412261	45412293	ALOX5 (ENSG00000012779) | 920 | 1	0	-	45412261	45412293	57,135,249	1	32	0	Codeword: 920, Probeset: 2
chr10	45443140	45443172	ALOX5 (ENSG00000012779) | 18158 | 1	0	-	45443140	45443172	35,23,27	1	32	0	Codeword: 18158, Probeset: 3
chrY	19732677	19732709	KDM5D (ENSG00000012817) | 9524 | 1	0	+	19732677	19732709	35,23,27	1	32	0	Codeword: 9524, Probeset: 1
chrY	19706842	19707157	KDM5D (ENSG00000012817) | 1218 | 1	0	+	19706842	19707157	57,135,249	2	21,11	0,304	Codeword: 1218, Probeset: 2
chrY	19706315	19706442	KDM5D (ENSG00000012817) | 9730 | 1	0	+	19706315	19706442	254,185,39	2	30,2	0,125	Codeword: 9730, Probeset: 3
chr14	50425909	50425941	MAP4K5 (ENSG00000012983) | 2061 | 1	0	+	50425909	50425941	149,251,81	1	32	0	Codeword: 2061, Probeset: 1
chr14	50446115	50447439	MAP4K5 (ENSG00000012983) | 17013 | 1	0	+	50446115	50447439	35,23,27	2	6,26	0,1298	Codeword: 17013, Probeset: 2
chr17	44320392	44320424	SLC25A39 (ENSG00000013306) | 18154 | 1	0	+	44320392	44320424	35,23,27	1	32	0	Codeword: 18154, Probeset: 1
chr17	44319807	44319839	SLC25A39 (ENSG00000013306) | 2301 | 1	0	+	0	0	149,251,81	1	32	0	Codeword: 2301, Probeset: 2
chr16	29833789	29833821	MVP (ENSG00000013364) | 3607 | 1	0	-	29833789	29833821	57,135,249	1	32	0	Codeword: 3607, Probeset: 1
chr16	29836949	29840200	MVP (ENSG00000013364) | 17387 | 1	0	-	29836949	29840200	255,130,29	2	9,23	0,3228	Codeword: 17387, Probeset: 2
chr16	29840417	29840449	MVP (ENSG00000013364) | 2290 | 1	0	-	29840417	29840449	67,48,136	1	32	0	Codeword: 2290, Probeset: 3
chr11	61013512	61013544	CD6 (ENSG00000013725) | 734 | 1	0	-	61013512	61013544	35,23,27	1	32	0	Codeword: 734, Probeset: 1
chr11	61019784	61019816	CD6 (ENSG00000013725) | 6285 | 1	0	-	0	0	254,185,39	1	32	0	Codeword: 6285, Probeset: 2
chr11	61020139	61020171	CD6 (ENSG00000013725) | 395 | 1	0	-	0	0	57,135,249	1	32	0	Codeword: 395, Probeset: 3
chr11	65210854	65211273	CAPN1 (ENSG00000014216) | 3868 | 1	0	-	65210854	65211273	35,23,27	2	18,14	0,405	Codeword: 3868, Probeset: 1
chr11	65188479	65188608	CAPN1 (ENSG00000014216) | 6916 | 1	0	-	65188479	65188608	57,135,249	2	9,23	0,106	Codeword: 6916, Probeset: 2
chr11	65211883	65211915	CAPN1 (ENSG00000014216) | 13475 | 1	0	-	0	0	254,185,39	1	32	0	Codeword: 13475, Probeset: 3
chr3	132344981	132345013	ACPP (ENSG00000014257) | 17143 | 1	0	-	132344981	132345013	35,23,27	1	32	0	Codeword: 17143, Probeset: 1
chrX	48688087	48688322	WAS (ENSG00000015285) | 539 | 1	0	-	48688087	48688322	254,185,39	2	9,23	0,212	Codeword: 539, Probeset: 1
chrX	48689034	48689066	WAS (ENSG00000015285) | 5031 | 1	0	-	48689034	48689066	57,135,249	1	32	0	Codeword: 5031, Probeset: 2
chrX	48685811	48685952	WAS (ENSG00000015285) | 8156 | 1	0	-	48685811	48685952	35,23,27	2	25,7	0,134	Codeword: 8156, Probeset: 3
chr22	17735227	17735259	BID (ENSG00000015475) | 6189 | 1	0	+	0	0	35,23,27	1	32	0	Codeword: 6189, Probeset: 1
chr22	17735441	17735473	BID (ENSG00000015475) | 3997 | 1	0	+	0	0	254,185,39	1	32	0	Codeword: 3997, Probeset: 2
chr22	17734625	17734657	BID (ENSG00000015475) | 11863 | 1	0	+	0	0	57,135,249	1	32	0	Codeword: 11863, Probeset: 3
chr7	44534459	44534491	NPC1L1 (ENSG00000015520) | 8104 | 1	0	+	44534459	44534491	254,185,39	1	32	0	Codeword: 8104, Probeset: 1
chr7	44536391	44536423	NPC1L1 (ENSG00000015520) | 14474 | 1	0	+	44536391	44536423	35,23,27	1	32	0	Codeword: 14474, Probeset: 2
chr7	44539121	44539153	NPC1L1 (ENSG00000015520) | 15647 | 1	0	+	44539121	44539153	57,135,249	1	32	0	Codeword: 15647, Probeset: 3
chr5	51384688	51384720	ISL1 (ENSG00000016082) | 2257 | 1	0	-	51384688	51384720	35,23,27	1	32	0	Codeword: 2257, Probeset: 1
chr5	51393631	51393663	ISL1 (ENSG00000016082) | 11484 | 1	0	-	0	0	254,185,39	1	32	0	Codeword: 11484, Probeset: 2
chr5	51393975	51394007	ISL1 (ENSG00000016082) | 12177 | 1	0	-	0	0	57,135,249	1	32	0	Codeword: 12177, Probeset: 3
chr12	102419585	102419617	IGF1 (ENSG00000017427) | 75 | 1	0	+	102419585	102419617	149,251,81	1	32	0	Codeword: 75, Probeset: 1
chr12	102401987	102402019	IGF1 (ENSG00000017427) | 3400 | 1	0	+	0	0	35,23,27	1	32	0	Codeword: 3400, Probeset: 2
chr12	102417635	102417667	IGF1 (ENSG00000017427) | 3400 | 2	0	+	0	0	35,23,27	1	32	0	Codeword: 3400, Probeset: 2
chr2	218389953	218389985	SLC11A1 (ENSG00000018280) | 2692 | 1	0	-	218389953	218389985	149,251,81	1	32	0	Codeword: 2692, Probeset: 1
chr2	218396520	218396552	SLC11A1 (ENSG00000018280) | 3601 | 1	0	-	0	0	35,23,27	1	32	0	Codeword: 3601, Probeset: 2
chr3	149542355	149542387	WWTR1 (ENSG00000018408) | 15992 | 1	0	+	149542355	149542387	149,251,81	1	32	0	Codeword: 15992, Probeset: 1
chr3	149520889	149520921	WWTR1 (ENSG00000018408) | 2845 | 1	0	+	149520889	149520921	35,23,27	1	32	0	Codeword: 2845, Probeset: 2
chr2	118992469	118993148	MARCO (ENSG00000019169) | 5535 | 1	0	-	118992469	118993148	149,251,81	2	7,25	0,654	Codeword: 5535, Probeset: 1
chr2	118994565	118994597	MARCO (ENSG00000019169) | 2181 | 1	0	-	0	0	35,23,27	1	32	0	Codeword: 2181, Probeset: 2
chr20	54158157	54158981	CYP24A1 (ENSG00000019186) | 7765 | 1	0	+	54158157	54158981	57,135,249	2	7,25	0,799	Codeword: 7765, Probeset: 1
chr20	54165793	54165825	CYP24A1 (ENSG00000019186) | 521 | 1	0	+	54165793	54165825	254,185,39	1	32	0	Codeword: 521, Probeset: 2
chr20	54157430	54157462	CYP24A1 (ENSG00000019186) | 10571 | 1	0	+	54157430	54157462	35,23,27	1	32	0	Codeword: 10571, Probeset: 3
chr8	48919902	48919934	SNAI2 (ENSG00000019549) | 548 | 1	0	+	48919902	48919934	57,135,249	1	32	0	Codeword: 548, Probeset: 1
chr8	48920166	48920198	SNAI2 (ENSG00000019549) | 5607 | 1	0	+	48920166	48920198	35,23,27	1	32	0	Codeword: 5607, Probeset: 2
chr8	48918541	48918573	SNAI2 (ENSG00000019549) | 6621 | 1	0	+	0	0	254,185,39	1	32	0	Codeword: 6621, Probeset: 3
chr7	81757245	81757277	HGF (ENSG00000019991) | 2461 | 1	0	+	81757245	81757277	254,185,39	1	32	0	Codeword: 2461, Probeset: 1
chr7	81743420	81743452	HGF (ENSG00000019991) | 14382 | 1	0	+	81743420	81743452	53,34,82	1	32	0	Codeword: 14382, Probeset: 2
chr7	81751776	81751808	HGF (ENSG00000019991) | 14382 | 2	0	+	0	0	53,34,82	1	32	0	Codeword: 14382, Probeset: 2
chr7	81755609	81755641	HGF (ENSG00000019991) | 14382 | 3	0	+	0	0	53,34,82	1	32	0	Codeword: 14382, Probeset: 2
chr7	81707317	81707349	HGF (ENSG00000019991) | 5016 | 1	0	+	81707317	81707349	35,23,27	1	32	0	Codeword: 5016, Probeset: 3
chr7	81742767	81742799	HGF (ENSG00000019991) | 5016 | 2	0	+	0	0	35,23,27	1	32	0	Codeword: 5016, Probeset: 3
chr7	81751596	81751628	HGF (ENSG00000019991) | 5016 | 3	0	+	0	0	35,23,27	1	32	0	Codeword: 5016, Probeset: 3
chr7	81755336	81755368	HGF (ENSG00000019991) | 5016 | 4	0	+	0	0	35,23,27	1	32	0	Codeword: 5016, Probeset: 3
chr8	37833828	37833989	ADGRA2 (ENSG00000020181) | 7820 | 1	0	-	37833828	37833989	57,135,249	2	9,23	0,138	Codeword: 7820, Probeset: 1
chr8	37842316	37842348	ADGRA2 (ENSG00000020181) | 9912 | 1	0	-	37842316	37842348	35,23,27	1	32	0	Codeword: 9912, Probeset: 2
chr8	37843158	37843190	ADGRA2 (ENSG00000020181) | 9057 | 1	0	-	0	0	254,185,39	1	32	0	Codeword: 9057, Probeset: 3
chr14	54770201	54774944	SAMD4A (ENSG00000020577) | 16119 | 1	0	-	54770201	54774944	35,23,27	2	21,11	0,4732	Codeword: 16119, Probeset: 1
chr14	54760200	54760232	SAMD4A (ENSG00000020577) | 8954 | 1	0	-	54760200	54760232	149,251,81	1	32	0	Codeword: 8954, Probeset: 2
chr1	24901213	24901245	RUNX3 (ENSG00000020633) | 3295 | 1	0	+	0	0	254,185,39	1	32	0	Codeword: 3295, Probeset: 1
chr1	24900892	24900924	RUNX3 (ENSG00000020633) | 2717 | 1	0	+	0	0	35,23,27	1	32	0	Codeword: 2717, Probeset: 2
chr1	24900548	24900580	RUNX3 (ENSG00000020633) | 7212 | 1	0	+	0	0	57,135,249	1	32	0	Codeword: 7212, Probeset: 3
chr11	94486075	94490855	MRE11 (ENSG00000020922) | 87 | 1	0	+	94486075	94490855	35,23,27	2	9,23	0,4757	Codeword: 87, Probeset: 1
chr11	94478830	94478862	MRE11 (ENSG00000020922) | 10534 | 1	0	+	94478830	94478862	254,185,39	1	32	0	Codeword: 10534, Probeset: 2
chr11	94456334	94459435	MRE11 (ENSG00000020922) | 17655 | 1	0	+	94456334	94459435	72,57,163	2	4,28	0,3073	Codeword: 17655, Probeset: 3
chr11	94475504	94475536	MRE11 (ENSG00000020922) | 17655 | 2	0	+	0	0	72,57,163	1	32	0	Codeword: 17655, Probeset: 3
chr2	210654083	210656537	CPS1 (ENSG00000021826) | 7894 | 1	0	-	210654083	210656537	35,23,27	2	19,13	0,2441	Codeword: 7894, Probeset: 1
chr2	210612290	210616451	CPS1 (ENSG00000021826) | 9696 | 1	0	-	210612290	210616451	149,251,81	2	3,29	0,4132	Codeword: 9696, Probeset: 2
chr1	56954699	56954731	C8B (ENSG00000021852) | 16888 | 1	0	+	56954699	56954731	254,185,39	1	32	0	Codeword: 16888, Probeset: 1
chr1	56945825	56945857	C8B (ENSG00000021852) | 10274 | 1	0	+	56945825	56945857	57,135,249	1	32	0	Codeword: 10274, Probeset: 2
chr1	56949651	56949683	C8B (ENSG00000021852) | 2546 | 1	0	+	56949651	56949683	35,23,27	1	32	0	Codeword: 2546, Probeset: 3
chrX	136210035	136210067	FHL1 (ENSG00000022267) | 5690 | 1	0	-	0	0	149,251,81	1	32	0	Codeword: 5690, Probeset: 1
chrX	136208456	136208488	FHL1 (ENSG00000022267) | 8224 | 1	0	-	136208456	136208488	35,23,27	1	32	0	Codeword: 8224, Probeset: 2
chr5	161854262	161865744	GABRA1 (ENSG00000022355) | 5236 | 1	0	-	161854262	161865744	35,23,27	2	8,24	0,11458	Codeword: 5236, Probeset: 1
chr5	161890964	161890996	GABRA1 (ENSG00000022355) | 8748 | 1	0	-	161890964	161890996	254,185,39	1	32	0	Codeword: 8748, Probeset: 2
chr5	161897331	161897363	GABRA1 (ENSG00000022355) | 10352 | 1	0	-	161897331	161897363	57,135,249	1	32	0	Codeword: 10352, Probeset: 3
chr19	54994367	54994399	NLRP2 (ENSG00000022556) | 17164 | 1	0	-	54994367	54994399	35,23,27	1	32	0	Codeword: 17164, Probeset: 1
chr19	55000833	55000865	NLRP2 (ENSG00000022556) | 10647 | 1	0	-	55000833	55000865	254,185,39	1	32	0	Codeword: 10647, Probeset: 2
chr19	54982227	54982259	NLRP2 (ENSG00000022556) | 5127 | 1	0	-	54982227	54982259	57,135,249	1	32	0	Codeword: 5127, Probeset: 3
chr13	42313916	42317535	AKAP11 (ENSG00000023516) | 1295 | 1	0	-	42313916	42317535	57,135,249	2	24,8	0,3611	Codeword: 1295, Probeset: 1
chr13	42319177	42319209	AKAP11 (ENSG00000023516) | 4017 | 1	0	-	42319177	42319209	254,185,39	1	32	0	Codeword: 4017, Probeset: 2
chr13	42300922	42300954	AKAP11 (ENSG00000023516) | 13196 | 1	0	-	42300922	42300954	35,23,27	1	32	0	Codeword: 13196, Probeset: 3
chr10	99793554	99793586	ABCC2 (ENSG00000023839) | 12524 | 1	0	-	99793554	99793586	35,23,27	1	32	0	Codeword: 12524, Probeset: 1
chr10	99794160	99794192	ABCC2 (ENSG00000023839) | 10866 | 1	0	-	0	0	57,135,249	1	32	0	Codeword: 10866, Probeset: 2
chr10	99846965	99846997	ABCC2 (ENSG00000023839) | 10866 | 2	0	-	99846965	99846997	57,135,249	1	32	0	Codeword: 10866, Probeset: 2
chr10	99794248	99794280	ABCC2 (ENSG00000023839) | 4776 | 1	0	-	0	0	49,31,69	1	32	0	Codeword: 4776, Probeset: 3
chr10	99850784	99851521	ABCC2 (ENSG00000023839) | 4776 | 2	0	-	99850784	99851521	49,31,69	2	12,20	0,717	Codeword: 4776, Probeset: 3
chr1	150156931	150156963	PLEKHO1 (ENSG00000023902) | 8142 | 1	0	-	150156931	150156963	149,251,81	1	32	0	Codeword: 8142, Probeset: 1
chr1	150159543	150159575	PLEKHO1 (ENSG00000023902) | 12360 | 1	0	-	0	0	35,23,27	1	32	0	Codeword: 12360, Probeset: 2
chr1	93888995	93889027	GCLM (ENSG00000023909) | 6542 | 1	0	+	93888995	93889027	254,185,39	1	32	0	Codeword: 6542, Probeset: 1
chr1	93888493	93888525	GCLM (ENSG00000023909) | 7808 | 1	0	+	0	0	35,23,27	1	32	0	Codeword: 7808, Probeset: 2
chr1	93888051	93888083	GCLM (ENSG00000023909) | 13268 | 1	0	+	0	0	57,135,249	1	32	0	Codeword: 13268, Probeset: 3
chr12	56781998	56782030	HSD17B6 (ENSG00000025423) | 16981 | 1	0	-	56781998	56782030	35,23,27	1	32	0	Codeword: 16981, Probeset: 1
chr12	56782206	56784858	HSD17B6 (ENSG00000025423) | 17166 | 1	0	-	56782206	56784858	149,251,81	2	26,6	0,2646	Codeword: 17166, Probeset: 2
chr11	47261985	47262017	NR1H3 (ENSG00000025434) | 8280 | 1	0	-	47261985	47262017	35,23,27	1	32	0	Codeword: 8280, Probeset: 1
chr11	47261244	47261276	NR1H3 (ENSG00000025434) | 1361 | 1	0	-	47261244	47261276	57,135,249	1	32	0	Codeword: 1361, Probeset: 2
chr11	47268749	47268781	NR1H3 (ENSG00000025434) | 16392 | 1	0	-	0	0	254,185,39	1	32	0	Codeword: 16392, Probeset: 3
chr22	50527252	50527588	TYMP (ENSG00000025708) | 15480 | 1	0	+	50527252	50527588	35,23,27	2	31,1	0,335	Codeword: 15480, Probeset: 1
chr22	50527621	50527653	TYMP (ENSG00000025708) | 7491 | 1	0	+	50527621	50527653	149,251,81	1	32	0	Codeword: 7491, Probeset: 2
chr20	44948822	44948854	TOMM34 (ENSG00000025772) | 13143 | 1	0	+	44948822	44948854	254,185,39	1	32	0	Codeword: 13143, Probeset: 1
chr20	44943486	44943518	TOMM34 (ENSG00000025772) | 4992 | 1	0	+	44943486	44943518	57,135,249	1	32	0	Codeword: 4992, Probeset: 2
chr20	44955106	44955138	TOMM34 (ENSG00000025772) | 8570 | 1	0	+	44955106	44955138	35,23,27	1	32	0	Codeword: 8570, Probeset: 3
chr1	32156944	32157376	KPNA6 (ENSG00000025800) | 6726 | 1	0	-	32156944	32157376	57,135,249	2	1,31	0,401	Codeword: 6726, Probeset: 1
chr1	32169917	32169949	KPNA6 (ENSG00000025800) | 13578 | 1	0	-	32169917	32169949	35,23,27	1	32	0	Codeword: 13578, Probeset: 2
chr1	32159492	32159524	KPNA6 (ENSG00000025800) | 17064 | 1	0	-	32159492	32159524	254,185,39	1	32	0	Codeword: 17064, Probeset: 3
chr10	89007813	89008896	FAS (ENSG00000026103) | 13981 | 1	0	-	89007813	89008896	35,23,27	2	24,8	0,1075	Codeword: 13981, Probeset: 1
chr10	89014180	89014212	FAS (ENSG00000026103) | 10308 | 1	0	-	0	0	57,135,249	1	32	0	Codeword: 10308, Probeset: 2
chr10	89014506	89014538	FAS (ENSG00000026103) | 17876 | 1	0	-	0	0	254,185,39	1	32	0	Codeword: 17876, Probeset: 3
chr11	35176701	35176733	CD44 (ENSG00000026508) | 12353 | 1	0	-	35176701	35176733	35,23,27	1	32	0	Codeword: 12353, Probeset: 1
chr11	35189855	35189887	CD44 (ENSG00000026508) | 13583 | 1	0	-	35189855	35189887	149,251,81	1	32	0	Codeword: 13583, Probeset: 2
chr1	160753266	160753298	SLAMF7 (ENSG00000026751) | 7927 | 1	0	-	0	0	35,23,27	1	32	0	Codeword: 7927, Probeset: 1
chr1	160753564	160753596	SLAMF7 (ENSG00000026751) | 7074 | 1	0	-	0	0	254,185,39	1	32	0	Codeword: 7074, Probeset: 2
chr1	160754479	160754511	SLAMF7 (ENSG00000026751) | 3633 | 1	0	-	0	0	57,135,249	1	32	0	Codeword: 3633, Probeset: 3
chr6	26409906	26410029	BTN3A1 (ENSG00000026950) | 7876 | 1	0	-	26409906	26410029	67,48,136	2	8,24	0,99	Codeword: 7876, Probeset: 1
chr6	26411116	26411567	BTN3A1 (ENSG00000026950) | 9756 | 1	0	-	26411116	26411567	35,23,27	2	19,13	0,438	Codeword: 9756, Probeset: 2
chr6	26405458	26405490	BTN3A1 (ENSG00000026950) | 10963 | 1	0	-	0	0	57,135,249	1	32	0	Codeword: 10963, Probeset: 3
chr6	26412971	26413003	BTN3A1 (ENSG00000026950) | 10963 | 2	0	-	0	0	57,135,249	1	32	0	Codeword: 10963, Probeset: 3
chr14	61549728	61549760	PRKCH (ENSG00000027075) | 6749 | 1	0	-	61549728	61549760	149,251,81	1	32	0	Codeword: 6749, Probeset: 1
chr14	61457597	61457629	PRKCH (ENSG00000027075) | 12086 | 1	0	-	61457597	61457629	35,23,27	1	32	0	Codeword: 12086, Probeset: 2
chr1	156851303	156851335	INSRR (ENSG00000027644) | 4667 | 1	0	+	156851303	156851335	254,185,39	1	32	0	Codeword: 4667, Probeset: 1
chr1	156843214	156843439	INSRR (ENSG00000027644) | 13602 | 1	0	+	156843214	156843439	35,23,27	2	19,13	0,212	Codeword: 13602, Probeset: 2
chr1	156844578	156844610	INSRR (ENSG00000027644) | 15588 | 1	0	+	156844578	156844610	57,135,249	1	32	0	Codeword: 15588, Probeset: 3
chr6	137198365	137198397	IFNGR1 (ENSG00000027697) | 10700 | 1	0	+	137198365	137198397	57,135,249	1	32	0	Codeword: 10700, Probeset: 1
chr6	137198066	137198098	IFNGR1 (ENSG00000027697) | 13574 | 1	0	+	137198066	137198098	254,185,39	1	32	0	Codeword: 13574, Probeset: 2
chr6	137204331	137204363	IFNGR1 (ENSG00000027697) | 849 | 1	0	+	137204331	137204363	35,23,27	1	32	0	Codeword: 849, Probeset: 3
chr1	156809735	156809767	SH2D2A (ENSG00000027869) | 14337 | 1	0	+	156809735	156809767	35,23,27	1	32	0	Codeword: 14337, Probeset: 1
chr1	156807295	156807327	SH2D2A (ENSG00000027869) | 988 | 1	0	+	156807295	156807327	149,251,81	1	32	0	Codeword: 988, Probeset: 2
chr1	12193989	12194021	TNFRSF1B (ENSG00000028137) | 15086 | 1	0	-	12193989	12194021	149,251,81	1	32	0	Codeword: 15086, Probeset: 1
chr1	12208629	12208661	TNFRSF1B (ENSG00000028137) | 6635 | 1	0	-	0	0	35,23,27	1	32	0	Codeword: 6635, Probeset: 2
chr19	42090276	42090308	POU2F2 (ENSG00000028277) | 8646 | 1	0	+	0	0	254,185,39	1	32	0	Codeword: 8646, Probeset: 1
chr19	42090746	42090778	POU2F2 (ENSG00000028277) | 4750 | 1	0	+	0	0	35,23,27	1	32	0	Codeword: 4750, Probeset: 2
chr19	42089664	42089696	POU2F2 (ENSG00000028277) | 4810 | 1	0	+	0	0	57,135,249	1	32	0	Codeword: 4810, Probeset: 3
chr15	64136402	64136884	SNX1 (ENSG00000028528) | 18286 | 1	0	-	64136402	64136884	254,185,39	2	8,24	0,458	Codeword: 18286, Probeset: 1
chr15	64130026	64130256	SNX1 (ENSG00000028528) | 3926 | 1	0	-	64130026	64130256	57,135,249	2	3,29	0,201	Codeword: 3926, Probeset: 2
chr15	64126219	64127204	SNX1 (ENSG00000028528) | 17905 | 1	0	-	64126219	64127204	35,23,27	2	1,31	0,954	Codeword: 17905, Probeset: 3
chr14	69442122	69442154	SLC39A9 (ENSG00000029364) | 8810 | 1	0	-	69442122	69442154	254,185,39	1	32	0	Codeword: 8810, Probeset: 1
chr14	69461752	69461784	SLC39A9 (ENSG00000029364) | 10961 | 1	0	-	0	0	35,23,27	1	32	0	Codeword: 10961, Probeset: 2
chr14	69461835	69461867	SLC39A9 (ENSG00000029364) | 7807 | 1	0	-	0	0	57,135,249	1	32	0	Codeword: 7807, Probeset: 3
chr8	41655429	41655461	ANK1 (ENSG00000029534) | 14085 | 1	0	+	0	0	35,23,27	1	32	0	Codeword: 14085, Probeset: 1
chr8	41723215	41723558	ANK1 (ENSG00000029534) | 12110 | 1	0	+	41723215	41723558	254,185,39	2	8,24	0,319	Codeword: 12110, Probeset: 2
chr8	41696749	41698050	ANK1 (ENSG00000029534) | 8950 | 1	0	+	41696749	41698050	57,135,249	2	24,8	0,1293	Codeword: 8950, Probeset: 3
chrX	150987214	150987246	HMGB3 (ENSG00000029993) | 8846 | 1	0	-	150987214	150987246	57,135,249	1	32	0	Codeword: 8846, Probeset: 1
chrX	150988050	150988082	HMGB3 (ENSG00000029993) | 10063 | 1	0	-	0	0	254,185,39	1	32	0	Codeword: 10063, Probeset: 2
chrX	150988267	150988299	HMGB3 (ENSG00000029993) | 3526 | 1	0	-	0	0	35,23,27	1	32	0	Codeword: 3526, Probeset: 3
chr6	33575363	33575395	BAK1 (ENSG00000030110) | 4890 | 1	0	+	33575363	33575395	57,135,249	1	32	0	Codeword: 4890, Probeset: 1
chr6	33573309	33573341	BAK1 (ENSG00000030110) | 16539 | 1	0	+	0	0	35,23,27	1	32	0	Codeword: 16539, Probeset: 2
chr6	33572859	33572891	BAK1 (ENSG00000030110) | 1812 | 1	0	+	0	0	254,185,39	1	32	0	Codeword: 1812, Probeset: 3
chr2	213049764	213049796	IKZF2 (ENSG00000030419) | 8615 | 1	0	+	213049764	213049796	72,57,163	1	32	0	Codeword: 8615, Probeset: 1
chr2	213147374	213147406	IKZF2 (ENSG00000030419) | 8615 | 2	0	+	0	0	72,57,163	1	32	0	Codeword: 8615, Probeset: 1
chr2	213008005	213008037	IKZF2 (ENSG00000030419) | 8145 | 1	0	+	213008005	213008037	35,23,27	1	32	0	Codeword: 8145, Probeset: 2
chr2	213007523	213007555	IKZF2 (ENSG00000030419) | 10316 | 1	0	+	213007523	213007555	254,185,39	1	32	0	Codeword: 10316, Probeset: 3
chr17	44349728	44350236	GRN (ENSG00000030582) | 3856 | 1	0	-	44349728	44350236	149,251,81	2	23,9	0,499	Codeword: 3856, Probeset: 1
chr17	44351072	44351104	GRN (ENSG00000030582) | 9826 | 1	0	-	44351072	44351104	35,23,27	1	32	0	Codeword: 9826, Probeset: 2
chr19	5925723	5927985	RANBP3 (ENSG00000031823) | 14751 | 1	0	+	5925723	5927985	35,23,27	2	14,18	0,2244	Codeword: 14751, Probeset: 1
chr19	5923225	5923257	RANBP3 (ENSG00000031823) | 7366 | 1	0	+	5923225	5923257	254,185,39	1	32	0	Codeword: 7366, Probeset: 2
chr19	5917369	5917401	RANBP3 (ENSG00000031823) | 13572 | 1	0	+	0	0	57,135,249	1	32	0	Codeword: 13572, Probeset: 3
chr2	3338061	3338093	EIPR1 (ENSG00000032389) | 12891 | 1	0	+	3338061	3338093	149,251,81	1	32	0	Codeword: 12891, Probeset: 1
chr2	3194094	3194126	EIPR1 (ENSG00000032389) | 18156 | 1	0	+	3194094	3194126	35,23,27	1	32	0	Codeword: 18156, Probeset: 2
chr2	3208646	3208678	EIPR1 (ENSG00000032389) | 18156 | 2	0	+	3208646	3208678	35,23,27	1	32	0	Codeword: 18156, Probeset: 2
chr19	7555615	7555647	PNPLA6 (ENSG00000032444) | 16044 | 1	0	-	7555615	7555647	254,185,39	1	32	0	Codeword: 16044, Probeset: 1
chr19	7561211	7561243	PNPLA6 (ENSG00000032444) | 7066 | 1	0	-	7561211	7561243	35,23,27	1	32	0	Codeword: 7066, Probeset: 2
chr19	7556539	7556656	PNPLA6 (ENSG00000032444) | 1067 | 1	0	-	7556539	7556656	57,135,249	2	30,2	0,115	Codeword: 1067, Probeset: 3
chr12	122474048	122474080	ZCCHC8 (ENSG00000033030) | 10396 | 1	0	+	122474048	122474080	254,185,39	1	32	0	Codeword: 10396, Probeset: 1
chr12	122473555	122473587	ZCCHC8 (ENSG00000033030) | 15815 | 1	0	+	122473555	122473587	57,135,249	1	32	0	Codeword: 15815, Probeset: 2
chr12	122473715	122473747	ZCCHC8 (ENSG00000033030) | 13412 | 1	0	+	122473715	122473747	35,23,27	1	32	0	Codeword: 13412, Probeset: 3
chr14	65724187	65724219	FUT8 (ENSG00000033170) | 9916 | 1	0	-	65724187	65724219	35,23,27	1	32	0	Codeword: 9916, Probeset: 1
chr14	65742347	65742379	FUT8 (ENSG00000033170) | 3214 | 1	0	-	65742347	65742379	149,251,81	1	32	0	Codeword: 3214, Probeset: 2
chr11	78280655	78280687	GAB2 (ENSG00000033327) | 9978 | 1	0	+	78280655	78280687	35,23,27	1	32	0	Codeword: 9978, Probeset: 1
chr11	78226921	78226953	GAB2 (ENSG00000033327) | 5213 | 1	0	+	78226921	78226953	149,251,81	1	32	0	Codeword: 5213, Probeset: 2
chr10	74105130	74105162	VCL (ENSG00000035403) | 12885 | 1	0	-	74105130	74105162	149,251,81	1	32	0	Codeword: 12885, Probeset: 1
chr10	74097312	74100959	VCL (ENSG00000035403) | 13257 | 1	0	-	74097312	74100959	35,23,27	2	20,12	0,3635	Codeword: 13257, Probeset: 2
chr4	67590890	67590922	STAP1 (ENSG00000035720) | 11217 | 1	0	-	67590890	67590922	149,251,81	1	32	0	Codeword: 11217, Probeset: 1
chr4	67607198	67607230	STAP1 (ENSG00000035720) | 6103 | 1	0	-	0	0	35,23,27	1	32	0	Codeword: 6103, Probeset: 2
chr17	78855261	78855293	TIMP2 (ENSG00000035862) | 7725 | 1	0	+	0	0	149,251,81	1	32	0	Codeword: 7725, Probeset: 1
chr17	78854277	78854309	TIMP2 (ENSG00000035862) | 33 | 1	0	+	0	0	35,23,27	1	32	0	Codeword: 33, Probeset: 2
chr2	224500477	224502986	CUL3 (ENSG00000036257) | 6395 | 1	0	+	224500477	224502986	35,23,27	2	10,22	0,2487	Codeword: 6395, Probeset: 1
chr2	224503803	224505968	CUL3 (ENSG00000036257) | 16162 | 1	0	+	224503803	224505968	57,135,249	2	19,13	0,2152	Codeword: 16162, Probeset: 2
chr2	224478219	224478251	CUL3 (ENSG00000036257) | 4289 | 1	0	+	224478219	224478251	254,185,39	1	32	0	Codeword: 4289, Probeset: 3
chr14	99721257	99721289	CYP46A1 (ENSG00000036530) | 9058 | 1	0	-	99721257	99721289	254,185,39	1	32	0	Codeword: 9058, Probeset: 1
chr14	99706651	99706683	CYP46A1 (ENSG00000036530) | 13342 | 1	0	-	99706651	99706683	57,135,249	1	32	0	Codeword: 13342, Probeset: 2
chr14	99722011	99722043	CYP46A1 (ENSG00000036530) | 2710 | 1	0	-	99722011	99722043	35,23,27	1	32	0	Codeword: 2710, Probeset: 3
chr3	122262156	122262188	CASR (ENSG00000036828) | 5996 | 1	0	-	122262156	122262188	57,135,249	1	32	0	Codeword: 5996, Probeset: 1
chr3	122282211	122283693	CASR (ENSG00000036828) | 13842 | 1	0	-	122282211	122283693	35,23,27	2	25,7	0,1475	Codeword: 13842, Probeset: 2
chr3	122261704	122261736	CASR (ENSG00000036828) | 4641 | 1	0	-	122261704	122261736	254,185,39	1	32	0	Codeword: 4641, Probeset: 3
chr5	180608969	180609001	FLT4 (ENSG00000037280) | 197 | 1	0	+	180608969	180609001	254,185,39	1	32	0	Codeword: 197, Probeset: 1
chr5	180620675	180620707	FLT4 (ENSG00000037280) | 3083 | 1	0	+	180620675	180620707	35,23,27	1	32	0	Codeword: 3083, Probeset: 2
chr5	180629717	180629749	FLT4 (ENSG00000037280) | 4891 | 1	0	+	180629717	180629749	57,135,249	1	32	0	Codeword: 4891, Probeset: 3
chr5	6604636	6604668	NSUN2 (ENSG00000037474) | 6852 | 1	0	+	6604636	6604668	57,135,249	1	32	0	Codeword: 6852, Probeset: 1
chr5	6607202	6607234	NSUN2 (ENSG00000037474) | 14178 | 1	0	+	6607202	6607234	254,185,39	1	32	0	Codeword: 14178, Probeset: 2
chr5	6620264	6620296	NSUN2 (ENSG00000037474) | 5694 | 1	0	+	6620264	6620296	35,23,27	1	32	0	Codeword: 5694, Probeset: 3
chr1	16250714	16250746	FBXO42 (ENSG00000037637) | 12691 | 1	0	+	16250714	16250746	149,251,81	1	32	0	Codeword: 12691, Probeset: 1
chr1	16253717	16255728	FBXO42 (ENSG00000037637) | 12895 | 1	0	+	16253717	16255728	35,23,27	2	14,18	0,1993	Codeword: 12895, Probeset: 2
chr16	11047326	11051528	CLEC16A (ENSG00000038532) | 5792 | 1	0	-	11047326	11051528	57,135,249	2	16,16	0,4186	Codeword: 5792, Probeset: 1
chr16	10971165	10971197	CLEC16A (ENSG00000038532) | 2526 | 1	0	-	10971165	10971197	35,23,27	1	32	0	Codeword: 2526, Probeset: 2
chr16	11039825	11039857	CLEC16A (ENSG00000038532) | 14135 | 1	0	-	11039825	11039857	254,185,39	1	32	0	Codeword: 14135, Probeset: 3
chr8	16143579	16143611	MSR1 (ENSG00000038945) | 16566 | 1	0	+	16143579	16143611	57,135,249	1	32	0	Codeword: 16566, Probeset: 1
chr8	16168827	16168859	MSR1 (ENSG00000038945) | 5798 | 1	0	+	16168827	16168859	35,23,27	1	32	0	Codeword: 5798, Probeset: 2
chr8	16164225	16168463	MSR1 (ENSG00000038945) | 7761 | 1	0	+	16164225	16168463	254,185,39	2	26,6	0,4232	Codeword: 7761, Probeset: 3
chr16	68815647	68815679	CDH1 (ENSG00000039068) | 15859 | 1	0	-	68815647	68815679	67,48,136	1	32	0	Codeword: 15859, Probeset: 1
chr16	68822089	68822121	CDH1 (ENSG00000039068) | 10249 | 1	0	-	68822089	68822121	255,130,29	1	32	0	Codeword: 10249, Probeset: 2
chr16	68808775	68808807	CDH1 (ENSG00000039068) | 11536 | 1	0	-	68808775	68808807	57,135,249	1	32	0	Codeword: 11536, Probeset: 3
chr5	55341708	55341740	MTREX (ENSG00000039123) | 9503 | 1	0	-	55341708	55341740	35,23,27	1	32	0	Codeword: 9503, Probeset: 1
chr5	55378468	55379140	MTREX (ENSG00000039123) | 5502 | 1	0	-	55378468	55379140	254,185,39	2	18,14	0,658	Codeword: 5502, Probeset: 2
chr5	55353227	55353259	MTREX (ENSG00000039123) | 8714 | 1	0	-	55353227	55353259	57,135,249	1	32	0	Codeword: 8714, Probeset: 3
chr5	13762782	13762814	DNAH5 (ENSG00000039139) | 997 | 1	0	+	13762782	13762814	254,185,39	1	32	0	Codeword: 997, Probeset: 1
chr5	13867934	13867966	DNAH5 (ENSG00000039139) | 16895 | 1	0	+	13867934	13867966	35,23,27	1	32	0	Codeword: 16895, Probeset: 2
chr5	13788879	13788911	DNAH5 (ENSG00000039139) | 9489 | 1	0	+	13788879	13788911	57,135,249	1	32	0	Codeword: 9489, Probeset: 3
chr16	67540646	67540678	RIPOR1 (ENSG00000039523) | 17340 | 1	0	-	67540646	67540678	149,251,81	1	32	0	Codeword: 17340, Probeset: 1
chr16	67543434	67543466	RIPOR1 (ENSG00000039523) | 13652 | 1	0	-	67543434	67543466	35,23,27	1	32	0	Codeword: 13652, Probeset: 2
chr5	41142839	41142871	C6 (ENSG00000039537) | 18579 | 1	0	+	41142839	41142871	254,185,39	1	32	0	Codeword: 18579, Probeset: 1
chr5	41161793	41161825	C6 (ENSG00000039537) | 6362 | 1	0	+	41161793	41161825	35,23,27	1	32	0	Codeword: 6362, Probeset: 2
chr5	41149454	41149938	C6 (ENSG00000039537) | 1859 | 1	0	+	41149454	41149938	57,135,249	2	28,4	0,480	Codeword: 1859, Probeset: 3
chr5	34823547	34823579	RAI14 (ENSG00000039560) | 8094 | 1	0	-	34823547	34823579	254,185,39	1	32	0	Codeword: 8094, Probeset: 1
chr5	34823298	34823330	RAI14 (ENSG00000039560) | 15210 | 1	0	-	34823298	34823330	57,135,249	1	32	0	Codeword: 15210, Probeset: 2
chr5	34823873	34823905	RAI14 (ENSG00000039560) | 10171 | 1	0	-	34823873	34823905	35,23,27	1	32	0	Codeword: 10171, Probeset: 3
chr5	157646766	157646798	SOX30 (ENSG00000039600) | 8897 | 1	0	+	157646766	157646798	57,135,249	1	32	0	Codeword: 8897, Probeset: 1
chr5	157626367	157626399	SOX30 (ENSG00000039600) | 6339 | 1	0	+	157626367	157626399	254,185,39	1	32	0	Codeword: 6339, Probeset: 2
chr5	157626208	157626240	SOX30 (ENSG00000039600) | 9438 | 1	0	+	0	0	35,23,27	1	32	0	Codeword: 9438, Probeset: 3
chr8	73613907	73613939	STAU2 (ENSG00000040341) | 18075 | 1	0	+	73613907	73613939	49,31,69	1	32	0	Codeword: 18075, Probeset: 1
chr8	73653682	73653714	STAU2 (ENSG00000040341) | 18075 | 2	0	+	0	0	49,31,69	1	32	0	Codeword: 18075, Probeset: 1
chr8	73673212	73688655	STAU2 (ENSG00000040341) | 11637 | 1	0	+	73673212	73688655	35,23,27	2	30,2	0,15441	Codeword: 11637, Probeset: 2
chr8	73615720	73615752	STAU2 (ENSG00000040341) | 10937 | 1	0	+	73615720	73615752	57,135,249	1	32	0	Codeword: 10937, Probeset: 3
chr8	73652741	73652773	STAU2 (ENSG00000040341) | 10937 | 2	0	+	0	0	57,135,249	1	32	0	Codeword: 10937, Probeset: 3
chr17	7236360	7236392	PHF23 (ENSG00000040633) | 338 | 1	0	+	7236360	7236392	35,23,27	1	32	0	Codeword: 338, Probeset: 1
chr17	7235307	7235339	PHF23 (ENSG00000040633) | 14941 | 1	0	+	0	0	254,185,39	1	32	0	Codeword: 14941, Probeset: 2
chr17	7235070	7235102	PHF23 (ENSG00000040633) | 9935 | 1	0	+	0	0	57,135,249	1	32	0	Codeword: 9935, Probeset: 3
chr3	194652737	194652769	LSG1 (ENSG00000041802) | 13803 | 1	0	+	194652737	194652769	35,23,27	1	32	0	Codeword: 13803, Probeset: 1
chr3	194660119	194665574	LSG1 (ENSG00000041802) | 15699 | 1	0	+	194660119	194665574	57,135,249	2	14,18	0,5437	Codeword: 15699, Probeset: 2
chr3	194666268	194666462	LSG1 (ENSG00000041802) | 16063 | 1	0	+	194666268	194666462	254,185,39	2	21,11	0,183	Codeword: 16063, Probeset: 3
chr3	51945909	51946167	PARP3 (ENSG00000041880) | 6889 | 1	0	-	51945909	51946167	35,23,27	2	30,2	0,256	Codeword: 6889, Probeset: 1
chr3	51947813	51947845	PARP3 (ENSG00000041880) | 8614 | 1	0	-	51947813	51947845	254,185,39	1	32	0	Codeword: 8614, Probeset: 2
chr3	51944457	51944489	PARP3 (ENSG00000041880) | 11740 | 1	0	-	51944457	51944489	57,135,249	1	32	0	Codeword: 11740, Probeset: 3
chr9	115086341	115086373	TNC (ENSG00000041982) | 11775 | 1	0	+	115086341	115086373	149,251,81	1	32	0	Codeword: 11775, Probeset: 1
chr9	115081829	115081861	TNC (ENSG00000041982) | 7656 | 1	0	+	115081829	115081861	35,23,27	1	32	0	Codeword: 7656, Probeset: 2
chr1	6632891	6632923	THAP3 (ENSG00000041988) | 18430 | 1	0	-	6632891	6632923	72,57,163	1	32	0	Codeword: 18430, Probeset: 1
chr1	6634164	6634196	THAP3 (ENSG00000041988) | 18430 | 2	0	-	0	0	72,57,163	1	32	0	Codeword: 18430, Probeset: 1
chr1	6633528	6633560	THAP3 (ENSG00000041988) | 4896 | 1	0	-	0	0	35,23,27	1	32	0	Codeword: 4896, Probeset: 2
chr1	6634366	6634398	THAP3 (ENSG00000041988) | 4896 | 2	0	-	0	0	35,23,27	1	32	0	Codeword: 4896, Probeset: 2
chr1	6635090	6635122	THAP3 (ENSG00000041988) | 17834 | 1	0	-	0	0	254,185,39	1	32	0	Codeword: 17834, Probeset: 3
chr14	88431218	88433159	SPATA7 (ENSG00000042317) | 18498 | 1	0	-	88431218	88433159	35,23,27	2	7,25	0,1916	Codeword: 18498, Probeset: 1
chr14	88426670	88426702	SPATA7 (ENSG00000042317) | 10165 | 1	0	-	88426670	88426702	57,135,249	1	32	0	Codeword: 10165, Probeset: 2
chr14	88438373	88438405	SPATA7 (ENSG00000042317) | 8585 | 1	0	-	88438373	88438405	254,185,39	1	32	0	Codeword: 8585, Probeset: 3
chr8	133133548	133133580	TG (ENSG00000042832) | 1494 | 1	0	-	133133548	133133580	35,23,27	1	32	0	Codeword: 1494, Probeset: 1
chr8	24331321	24332685	ADAM28 (ENSG00000042980) | 15026 | 1	0	-	24331321	24332685	149,251,81	2	6,26	0,1338	Codeword: 15026, Probeset: 1
chr8	24335493	24335525	ADAM28 (ENSG00000042980) | 308 | 1	0	-	24335493	24335525	35,23,27	1	32	0	Codeword: 308, Probeset: 2
chr11	129437024	129442839	BARX2 (ENSG00000043039) | 10216 | 1	0	-	129437024	129442839	57,135,249	2	27,5	0,5810	Codeword: 10216, Probeset: 1
chr11	129451693	129451725	BARX2 (ENSG00000043039) | 6720 | 1	0	-	0	0	35,23,27	1	32	0	Codeword: 6720, Probeset: 2
chr11	129452205	129452237	BARX2 (ENSG00000043039) | 10223 | 1	0	-	0	0	254,185,39	1	32	0	Codeword: 10223, Probeset: 3
chr13	99986054	99986086	ZIC2 (ENSG00000043355) | 10601 | 1	0	-	0	0	254,185,39	1	32	0	Codeword: 10601, Probeset: 1
chr13	99986291	99986323	ZIC2 (ENSG00000043355) | 18230 | 1	0	-	0	0	35,23,27	1	32	0	Codeword: 18230, Probeset: 2
chr13	99986644	99986676	ZIC2 (ENSG00000043355) | 9072 | 1	0	-	0	0	57,135,249	1	32	0	Codeword: 9072, Probeset: 3
chr10	114045941	114045973	ADRB1 (ENSG00000043591) | 11375 | 1	0	-	0	0	254,185,39	1	32	0	Codeword: 11375, Probeset: 1
chr10	114046336	114046368	ADRB1 (ENSG00000043591) | 14844 | 1	0	-	0	0	35,23,27	1	32	0	Codeword: 14844, Probeset: 2
chr10	114046765	114046797	ADRB1 (ENSG00000043591) | 9588 | 1	0	-	0	0	57,135,249	1	32	0	Codeword: 9588, Probeset: 3
chr5	138929248	138929280	CTNNA1 (ENSG00000044115) | 5646 | 1	0	-	138929248	138929280	57,135,249	1	32	0	Codeword: 5646, Probeset: 1
chr5	138933949	138933981	CTNNA1 (ENSG00000044115) | 5790 | 1	0	-	138933949	138933981	255,130,29	1	32	0	Codeword: 5790, Probeset: 2
chr9	17273751	17273783	CNTLN (ENSG00000044459) | 8415 | 1	0	-	17273751	17273783	35,23,27	1	32	0	Codeword: 8415, Probeset: 1
chr9	17298599	17298631	CNTLN (ENSG00000044459) | 7573 | 1	0	-	0	0	57,135,249	1	32	0	Codeword: 7573, Probeset: 2
chr9	17388181	17388213	CNTLN (ENSG00000044459) | 7573 | 2	0	-	17388181	17388213	57,135,249	1	32	0	Codeword: 7573, Probeset: 2
chr3	89210485	89210517	EPHA3 (ENSG00000044524) | 18232 | 1	0	-	89210485	89210517	35,23,27	1	32	0	Codeword: 18232, Probeset: 1
chr3	89210219	89210251	EPHA3 (ENSG00000044524) | 7793 | 1	0	-	89210219	89210251	254,185,39	1	32	0	Codeword: 7793, Probeset: 2
chr3	89341879	89341911	EPHA3 (ENSG00000044524) | 18557 | 1	0	-	89341879	89341911	57,135,249	1	32	0	Codeword: 18557, Probeset: 3
chr18	31520951	31521117	DSG2 (ENSG00000046604) | 13283 | 1	0	-	31520951	31521117	35,23,27	2	13,19	0,147	Codeword: 13283, Probeset: 1
chr18	31524738	31524770	DSG2 (ENSG00000046604) | 16115 | 1	0	-	31524738	31524770	254,185,39	1	32	0	Codeword: 16115, Probeset: 2
chr18	31536302	31536334	DSG2 (ENSG00000046604) | 17058 | 1	0	-	31536302	31536334	57,135,249	1	32	0	Codeword: 17058, Probeset: 3
chrX	142203047	142203079	MAGEC2 (ENSG00000046774) | 4408 | 1	0	+	142203047	142203079	254,185,39	1	32	0	Codeword: 4408, Probeset: 1
chrX	142203788	142203820	MAGEC2 (ENSG00000046774) | 12026 | 1	0	+	142203788	142203820	35,23,27	1	32	0	Codeword: 12026, Probeset: 2
chrX	142202681	142202713	MAGEC2 (ENSG00000046774) | 7314 | 1	0	+	0	0	57,135,249	1	32	0	Codeword: 7314, Probeset: 3
chr10	1080037	1080069	WDR37 (ENSG00000047056) | 16462 | 1	0	-	1080037	1080069	254,185,39	1	32	0	Codeword: 16462, Probeset: 1
chr10	1096390	1096422	WDR37 (ENSG00000047056) | 16656 | 1	0	-	0	0	72,57,163	1	32	0	Codeword: 16656, Probeset: 2
chr10	1124332	1124921	WDR37 (ENSG00000047056) | 16656 | 2	0	-	1124332	1124921	72,57,163	2	20,12	0,577	Codeword: 16656, Probeset: 2
chr10	1129492	1129524	WDR37 (ENSG00000047056) | 17026 | 1	0	-	0	0	35,23,27	1	32	0	Codeword: 17026, Probeset: 3
chr5	113534396	113535662	YTHDC2 (ENSG00000047188) | 561 | 1	0	-	113534396	113535662	57,135,249	2	11,21	0,1245	Codeword: 561, Probeset: 1
chr5	113526745	113526777	YTHDC2 (ENSG00000047188) | 6396 | 1	0	-	113526745	113526777	35,23,27	1	32	0	Codeword: 6396, Probeset: 2
chr5	113542395	113542427	YTHDC2 (ENSG00000047188) | 8019 | 1	0	-	113542395	113542427	254,185,39	1	32	0	Codeword: 8019, Probeset: 3
chr8	53795803	53795835	ATP6V1H (ENSG00000047249) | 7138 | 1	0	+	53795803	53795835	254,185,39	1	32	0	Codeword: 7138, Probeset: 1
chr8	53769664	53769696	ATP6V1H (ENSG00000047249) | 15829 | 1	0	+	53769664	53769696	35,23,27	1	32	0	Codeword: 15829, Probeset: 2
chr8	53817512	53829457	ATP6V1H (ENSG00000047249) | 7147 | 1	0	+	53817512	53829457	57,135,249	2	18,14	0,11931	Codeword: 7147, Probeset: 3
chr4	57030212	57030244	POLR2B (ENSG00000047315) | 1514 | 1	0	-	57030212	57030244	35,23,27	1	32	0	Codeword: 1514, Probeset: 1
chr4	57023337	57023369	POLR2B (ENSG00000047315) | 8826 | 1	0	-	57023337	57023369	57,135,249	1	32	0	Codeword: 8826, Probeset: 2
chr4	57005628	57005660	POLR2B (ENSG00000047315) | 12726 | 1	0	-	57005628	57005660	254,185,39	1	32	0	Codeword: 12726, Probeset: 3
chr3	149177900	149177932	CP (ENSG00000047457) | 10983 | 1	0	+	149177900	149177932	35,23,27	1	32	0	Codeword: 10983, Probeset: 1
chr3	149185250	149185282	CP (ENSG00000047457) | 6577 | 1	0	+	149185250	149185282	149,251,81	1	32	0	Codeword: 6577, Probeset: 2
chr6	15533301	15533333	DTNBP1 (ENSG00000047579) | 8070 | 1	0	+	15533301	15533333	35,23,27	1	32	0	Codeword: 8070, Probeset: 1
chr6	15522832	15522864	DTNBP1 (ENSG00000047579) | 9166 | 1	0	+	0	0	57,135,249	1	32	0	Codeword: 9166, Probeset: 2
chr6	15523995	15524027	DTNBP1 (ENSG00000047579) | 9166 | 2	0	+	0	0	57,135,249	1	32	0	Codeword: 9166, Probeset: 2
chr6	15523751	15523783	DTNBP1 (ENSG00000047579) | 6054 | 1	0	+	0	0	67,48,136	1	32	0	Codeword: 6054, Probeset: 3
chr3	47891372	47891404	MAP4 (ENSG00000047849) | 892 | 1	0	+	47891372	47891404	35,23,27	1	32	0	Codeword: 892, Probeset: 1
chr3	47998678	47998710	MAP4 (ENSG00000047849) | 892 | 2	0	+	47998678	47998710	35,23,27	1	32	0	Codeword: 892, Probeset: 1
chr3	47852550	47852582	MAP4 (ENSG00000047849) | 8416 | 1	0	+	0	0	49,31,69	1	32	0	Codeword: 8416, Probeset: 2
chr3	47974645	47974677	MAP4 (ENSG00000047849) | 8416 | 2	0	+	0	0	49,31,69	1	32	0	Codeword: 8416, Probeset: 2
chr3	47852150	47852182	MAP4 (ENSG00000047849) | 11083 | 1	0	+	0	0	57,135,249	1	32	0	Codeword: 11083, Probeset: 3
chr3	47973938	47973970	MAP4 (ENSG00000047849) | 11083 | 2	0	+	0	0	57,135,249	1	32	0	Codeword: 11083, Probeset: 3
chr6	117319987	117320019	ROS1 (ENSG00000047936) | 7589 | 1	0	+	117319987	117320019	35,23,27	1	32	0	Codeword: 7589, Probeset: 1
chr6	117404426	117409611	ROS1 (ENSG00000047936) | 5546 | 1	0	+	117404426	117409611	254,185,39	2	2,30	0,5155	Codeword: 5546, Probeset: 2
chr6	117337280	117337312	ROS1 (ENSG00000047936) | 10312 | 1	0	+	117337280	117337312	57,135,249	1	32	0	Codeword: 10312, Probeset: 3
chr7	18666423	18666455	HDAC9 (ENSG00000048052) | 12395 | 1	0	-	18666423	18666455	35,23,27	1	32	0	Codeword: 12395, Probeset: 1
chr7	18591566	18591598	HDAC9 (ENSG00000048052) | 12708 | 1	0	-	18591566	18591598	149,251,81	1	32	0	Codeword: 12708, Probeset: 2
chr16	11967662	11967694	TNFRSF17 (ENSG00000048462) | 13132 | 1	0	-	11967662	11967694	35,23,27	1	32	0	Codeword: 13132, Probeset: 1
chr16	11967814	11967846	TNFRSF17 (ENSG00000048462) | 10451 | 1	0	-	11967814	11967846	57,135,249	1	32	0	Codeword: 10451, Probeset: 2
chr16	11968004	11968036	TNFRSF17 (ENSG00000048462) | 12738 | 1	0	-	0	0	254,185,39	1	32	0	Codeword: 12738, Probeset: 3
chr16	12524713	12524745	SNX29 (ENSG00000048471) | 5620 | 1	0	-	12524713	12524745	35,23,27	1	32	0	Codeword: 5620, Probeset: 1
chr16	12046406	12046438	SNX29 (ENSG00000048471) | 2719 | 1	0	-	12046406	12046438	149,251,81	1	32	0	Codeword: 2719, Probeset: 2
chr6	42173361	42173393	GUCA1A (ENSG00000048545) | 15896 | 1	0	-	0	0	254,185,39	1	32	0	Codeword: 15896, Probeset: 1
chr6	42155475	42155507	GUCA1A (ENSG00000048545) | 15702 | 1	0	-	0	0	57,135,249	1	32	0	Codeword: 15702, Probeset: 2
chr6	42155430	42155462	GUCA1A (ENSG00000048545) | 12165 | 1	0	-	0	0	35,23,27	1	32	0	Codeword: 12165, Probeset: 3
chr2	135635918	135635950	R3HDM1 (ENSG00000048991) | 9621 | 1	0	-	135635918	135635950	149,251,81	1	32	0	Codeword: 9621, Probeset: 1
chr2	135645404	135645436	R3HDM1 (ENSG00000048991) | 3338 | 1	0	-	135645404	135645436	35,23,27	1	32	0	Codeword: 3338, Probeset: 2
chr12	88516360	88516392	KITLG (ENSG00000049130) | 10565 | 1	0	+	88516360	88516392	35,23,27	1	32	0	Codeword: 10565, Probeset: 1
chr12	88496954	88496986	KITLG (ENSG00000049130) | 15972 | 1	0	+	0	0	57,135,249	1	32	0	Codeword: 15972, Probeset: 2
chr12	88496669	88496701	KITLG (ENSG00000049130) | 16528 | 1	0	+	0	0	254,185,39	1	32	0	Codeword: 16528, Probeset: 3
chr1	7777311	7778142	VAMP3 (ENSG00000049245) | 1140 | 1	0	-	7777311	7778142	35,23,27	2	7,25	0,806	Codeword: 1140, Probeset: 1
chr1	7780292	7780324	VAMP3 (ENSG00000049245) | 4517 | 1	0	-	0	0	254,185,39	1	32	0	Codeword: 4517, Probeset: 2
chr1	7780638	7780670	VAMP3 (ENSG00000049245) | 17502 | 1	0	-	0	0	57,135,249	1	32	0	Codeword: 17502, Probeset: 3
chr1	7798524	7798556	PER3 (ENSG00000049246) | 5316 | 1	0	-	7798524	7798556	35,23,27	1	32	0	Codeword: 5316, Probeset: 1
chr1	7803795	7803827	PER3 (ENSG00000049246) | 8834 | 1	0	-	7803795	7803827	254,185,39	1	32	0	Codeword: 8834, Probeset: 2
chr1	7803895	7803927	PER3 (ENSG00000049246) | 11431 | 1	0	-	0	0	72,57,163	1	32	0	Codeword: 11431, Probeset: 3
chr1	7827595	7827627	PER3 (ENSG00000049246) | 11431 | 2	0	-	7827595	7827627	72,57,163	1	32	0	Codeword: 11431, Probeset: 3
chr1	7847859	7849648	UTS2 (ENSG00000049247) | 7378 | 1	0	+	7847859	7849648	57,135,249	2	23,9	0,1780	Codeword: 7378, Probeset: 1
chr1	7843649	7843681	UTS2 (ENSG00000049247) | 8863 | 1	0	+	0	0	254,185,39	1	32	0	Codeword: 8863, Probeset: 2
chr1	7843267	7843299	UTS2 (ENSG00000049247) | 5020 | 1	0	+	0	0	35,23,27	1	32	0	Codeword: 5020, Probeset: 3
chr1	7935111	7935143	TNFRSF9 (ENSG00000049249) | 11012 | 1	0	+	7935111	7935143	35,23,27	1	32	0	Codeword: 11012, Probeset: 1
chr1	7920334	7920366	TNFRSF9 (ENSG00000049249) | 8633 | 1	0	+	0	0	254,185,39	1	32	0	Codeword: 8633, Probeset: 2
chr1	7919980	7920012	TNFRSF9 (ENSG00000049249) | 7997 | 1	0	+	0	0	57,135,249	1	32	0	Codeword: 7997, Probeset: 3
chr2	33398371	33398403	LTBP1 (ENSG00000049323) | 4412 | 1	0	-	33398371	33398403	149,251,81	1	32	0	Codeword: 4412, Probeset: 1
chr2	33365344	33365376	LTBP1 (ENSG00000049323) | 9722 | 1	0	-	33365344	33365376	35,23,27	1	32	0	Codeword: 9722, Probeset: 2
chr7	74069621	74069653	ELN (ENSG00000049540) | 11512 | 1	0	-	0	0	35,23,27	1	32	0	Codeword: 11512, Probeset: 1
chr7	74069765	74069797	ELN (ENSG00000049540) | 4159 | 1	0	-	0	0	149,251,81	1	32	0	Codeword: 4159, Probeset: 2
chr5	1324768	1324800	CLPTM1L (ENSG00000049656) | 7499 | 1	0	+	1324768	1324800	255,130,29	1	32	0	Codeword: 7499, Probeset: 1
chr5	1318408	1318440	CLPTM1L (ENSG00000049656) | 18497 | 1	0	+	1318408	1318440	57,135,249	1	32	0	Codeword: 18497, Probeset: 2
chr5	1334337	1334369	CLPTM1L (ENSG00000049656) | 5124 | 1	0	+	1334337	1334369	67,48,136	1	32	0	Codeword: 5124, Probeset: 3
chr18	58396505	58396537	NEDD4L (ENSG00000049759) | 13950 | 1	0	-	0	0	254,185,39	1	32	0	Codeword: 13950, Probeset: 1
chr18	58357199	58357231	NEDD4L (ENSG00000049759) | 16927 | 1	0	-	58357199	58357231	35,23,27	1	32	0	Codeword: 16927, Probeset: 2
chr18	58367839	58370400	NEDD4L (ENSG00000049759) | 4385 | 1	0	-	58367839	58370400	57,135,249	2	28,4	0,2557	Codeword: 4385, Probeset: 3
chrX	49256755	49256787	FOXP3 (ENSG00000049768) | 6388 | 1	0	+	49256755	49256787	35,23,27	1	32	0	Codeword: 6388, Probeset: 1
chrX	49251675	49251707	FOXP3 (ENSG00000049768) | 4290 | 1	0	+	49251675	49251707	57,135,249	1	32	0	Codeword: 4290, Probeset: 2
chrX	49251205	49251237	FOXP3 (ENSG00000049768) | 6388 | 1	0	+	0	0	35,23,27	1	32	0	Codeword: 6388, Probeset: 3
chrX	49250975	49251007	FOXP3 (ENSG00000049768) | 6424 | 1	0	+	0	0	49,31,69	1	32	0	Codeword: 6424, Probeset: 4
chrX	49250886	49250918	FOXP3 (ENSG00000049768) | 4290 | 1	0	+	0	0	57,135,249	1	32	0	Codeword: 4290, Probeset: 5
chrX	49250506	49250538	FOXP3 (ENSG00000049768) | 6424 | 1	0	+	0	0	49,31,69	1	32	0	Codeword: 6424, Probeset: 6
chr5	74720447	74720479	HEXB (ENSG00000049860) | 17514 | 1	0	-	74720447	74720479	67,48,136	1	32	0	Codeword: 17514, Probeset: 1
chr5	74718931	74718963	HEXB (ENSG00000049860) | 8718 | 1	0	-	74718931	74718963	57,135,249	1	32	0	Codeword: 8718, Probeset: 2
chr5	74719996	74720028	HEXB (ENSG00000049860) | 8718 | 2	0	-	0	0	57,135,249	1	32	0	Codeword: 8718, Probeset: 2
chr5	74713569	74713601	HEXB (ENSG00000049860) | 14604 | 1	0	-	74713569	74713601	35,23,27	1	32	0	Codeword: 14604, Probeset: 3
chr5	72352714	72352746	PTCD2 (ENSG00000049883) | 17513 | 1	0	-	72352714	72352746	254,185,39	1	32	0	Codeword: 17513, Probeset: 1
chr5	72335811	72335843	PTCD2 (ENSG00000049883) | 11538 | 1	0	-	72335811	72335843	35,23,27	1	32	0	Codeword: 11538, Probeset: 2
chr5	72358835	72358867	PTCD2 (ENSG00000049883) | 5918 | 1	0	-	0	0	57,135,249	1	32	0	Codeword: 5918, Probeset: 3
chr11	11964135	11964167	DKK3 (ENSG00000050165) | 10871 | 1	0	+	0	0	35,23,27	1	32	0	Codeword: 10871, Probeset: 1
chr11	12009643	12009675	DKK3 (ENSG00000050165) | 10871 | 2	0	+	0	0	35,23,27	1	32	0	Codeword: 10871, Probeset: 1
chr11	11963431	11963463	DKK3 (ENSG00000050165) | 5490 | 1	0	+	0	0	149,251,81	1	32	0	Codeword: 5490, Probeset: 2
chr7	26184897	26184929	NFE2L3 (ENSG00000050344) | 5674 | 1	0	-	26184897	26184929	254,185,39	1	32	0	Codeword: 5674, Probeset: 1
chr7	26178032	26178064	NFE2L3 (ENSG00000050344) | 17112 | 1	0	-	26178032	26178064	57,135,249	1	32	0	Codeword: 17112, Probeset: 2
chr7	26185471	26185503	NFE2L3 (ENSG00000050344) | 6616 | 1	0	-	26185471	26185503	35,23,27	1	32	0	Codeword: 6616, Probeset: 3
chr1	71012465	71046693	PTGER3 (ENSG00000050628) | 10648 | 1	0	+	71012465	71046693	254,185,39	2	19,13	0,34215	Codeword: 10648, Probeset: 1
chr1	71047156	71047188	PTGER3 (ENSG00000050628) | 15639 | 1	0	+	71047156	71047188	35,23,27	1	32	0	Codeword: 15639, Probeset: 2
chr1	71011964	71011996	PTGER3 (ENSG00000050628) | 17630 | 1	0	+	0	0	57,135,249	1	32	0	Codeword: 17630, Probeset: 3
chr5	180249076	180249108	MAPK9 (ENSG00000050748) | 12037 | 1	0	+	180249076	180249108	254,185,39	1	32	0	Codeword: 12037, Probeset: 1
chr5	180269365	180269397	MAPK9 (ENSG00000050748) | 1451 | 1	0	+	180269365	180269397	35,23,27	1	32	0	Codeword: 1451, Probeset: 2
chr5	180236351	180236383	MAPK9 (ENSG00000050748) | 4831 | 1	0	+	0	0	53,34,82	1	32	0	Codeword: 4831, Probeset: 3
chr5	180246675	180246707	MAPK9 (ENSG00000050748) | 4831 | 2	0	+	0	0	53,34,82	1	32	0	Codeword: 4831, Probeset: 3
chr5	180279838	180279870	MAPK9 (ENSG00000050748) | 4831 | 3	0	+	180279838	180279870	53,34,82	1	32	0	Codeword: 4831, Probeset: 3
chr5	178254958	178254990	COL23A1 (ENSG00000050767) | 12289 | 1	0	+	178254958	178254990	35,23,27	1	32	0	Codeword: 12289, Probeset: 1
chr5	178238566	178238598	COL23A1 (ENSG00000050767) | 2904 | 1	0	+	0	0	57,135,249	1	32	0	Codeword: 2904, Probeset: 2
chr5	178237648	178237680	COL23A1 (ENSG00000050767) | 9731 | 1	0	+	0	0	254,185,39	1	32	0	Codeword: 9731, Probeset: 3
chr16	75228313	75228345	BCAR1 (ENSG00000050820) | 5149 | 1	0	+	0	0	35,23,27	1	32	0	Codeword: 5149, Probeset: 1
chr16	75264131	75264163	BCAR1 (ENSG00000050820) | 5149 | 2	0	+	0	0	35,23,27	1	32	0	Codeword: 5149, Probeset: 1
chr16	75228276	75228308	BCAR1 (ENSG00000050820) | 7025 | 1	0	+	0	0	72,57,163	1	32	0	Codeword: 7025, Probeset: 2
chr16	75264933	75264965	BCAR1 (ENSG00000050820) | 7025 | 2	0	+	0	0	72,57,163	1	32	0	Codeword: 7025, Probeset: 2
chr16	75263878	75263910	BCAR1 (ENSG00000050820) | 6516 | 1	0	+	0	0	254,185,39	1	32	0	Codeword: 6516, Probeset: 3
chr15	40731316	40731348	RAD51 (ENSG00000051180) | 14051 | 1	0	-	0	0	57,135,249	1	32	0	Codeword: 14051, Probeset: 1
chr15	40701166	40701198	RAD51 (ENSG00000051180) | 1896 | 1	0	-	40701166	40701198	35,23,27	1	32	0	Codeword: 1896, Probeset: 2
chr15	40731501	40731533	RAD51 (ENSG00000051180) | 9991 | 1	0	-	0	0	254,185,39	1	32	0	Codeword: 9991, Probeset: 3
chr3	138684724	138684756	PIK3CB (ENSG00000051382) | 8530 | 1	0	+	138684724	138684756	35,23,27	1	32	0	Codeword: 8530, Probeset: 1
chr3	138681971	138682003	PIK3CB (ENSG00000051382) | 5707 | 1	0	+	138681971	138682003	57,135,249	1	32	0	Codeword: 5707, Probeset: 2
chr3	138698909	138698941	PIK3CB (ENSG00000051382) | 10484 | 1	0	+	138698909	138698941	254,185,39	1	32	0	Codeword: 10484, Probeset: 3
chr16	88646766	88646798	CYBA (ENSG00000051523) | 15385 | 1	0	+	88646766	88646798	254,185,39	1	32	0	Codeword: 15385, Probeset: 1
chr16	88645592	88645624	CYBA (ENSG00000051523) | 4520 | 1	0	+	0	0	57,135,249	1	32	0	Codeword: 4520, Probeset: 2
chr12	123221642	123221674	MPHOSPH9 (ENSG00000051825) | 2525 | 1	0	+	123221642	123221674	57,135,249	1	32	0	Codeword: 2525, Probeset: 1
chr12	123210150	123214763	MPHOSPH9 (ENSG00000051825) | 18463 | 1	0	+	123210150	123214763	35,23,27	2	12,20	0,4593	Codeword: 18463, Probeset: 2
chr12	123194516	123194548	MPHOSPH9 (ENSG00000051825) | 1194 | 1	0	+	123194516	123194548	254,185,39	1	32	0	Codeword: 1194, Probeset: 3
chr10	97379396	97379641	RRP12 (ENSG00000052749) | 16173 | 1	0	+	97379396	97379641	35,23,27	2	18,14	0,231	Codeword: 16173, Probeset: 1
chr10	97366585	97366617	RRP12 (ENSG00000052749) | 7787 | 1	0	+	97366585	97366617	254,185,39	1	32	0	Codeword: 7787, Probeset: 2
chr10	97388488	97388520	RRP12 (ENSG00000052749) | 3832 | 1	0	+	97388488	97388520	57,135,249	1	32	0	Codeword: 3832, Probeset: 3
chr20	37523233	37523265	NNAT (ENSG00000053438) | 18476 | 1	0	-	0	0	35,23,27	1	32	0	Codeword: 18476, Probeset: 1
chr20	37523499	37523531	NNAT (ENSG00000053438) | 8155 | 1	0	-	0	0	149,251,81	1	32	0	Codeword: 8155, Probeset: 2
chr18	23920990	23921022	LAMA3 (ENSG00000053747) | 1174 | 1	0	-	23920990	23921022	254,185,39	1	32	0	Codeword: 1174, Probeset: 1
chr18	23903100	23903939	LAMA3 (ENSG00000053747) | 15438 | 1	0	-	23903100	23903939	57,135,249	2	25,7	0,832	Codeword: 15438, Probeset: 2
chr18	23876308	23876340	LAMA3 (ENSG00000053747) | 14768 | 1	0	-	23876308	23876340	35,23,27	1	32	0	Codeword: 14768, Probeset: 3
chr11	2768892	2775964	KCNQ1 (ENSG00000053918) | 2842 | 1	0	-	2768892	2775964	57,135,249	2	27,5	0,7067	Codeword: 2842, Probeset: 1
chr11	2587668	2588720	KCNQ1 (ENSG00000053918) | 1862 | 1	0	-	2587668	2588720	254,185,39	2	24,8	0,1044	Codeword: 1862, Probeset: 2
chr11	2848952	2848984	KCNQ1 (ENSG00000053918) | 11795 | 1	0	-	0	0	35,23,27	1	32	0	Codeword: 11795, Probeset: 3
chr9	137051023	137051055	ENTPD2 (ENSG00000054179) | 4227 | 1	0	+	137051023	137051055	149,251,81	1	32	0	Codeword: 4227, Probeset: 1
chr9	137048201	137048233	ENTPD2 (ENSG00000054179) | 6519 | 1	0	+	0	0	35,23,27	1	32	0	Codeword: 6519, Probeset: 2
chr2	159840821	159840853	LY75 (ENSG00000054219) | 16665 | 1	0	+	159840821	159840853	35,23,27	1	32	0	Codeword: 16665, Probeset: 1
chr2	159898849	159898881	LY75 (ENSG00000054219) | 96 | 1	0	+	159898849	159898881	57,135,249	1	32	0	Codeword: 96, Probeset: 2
chr2	159878365	159878397	LY75 (ENSG00000054219) | 8851 | 1	0	+	159878365	159878397	254,185,39	1	32	0	Codeword: 8851, Probeset: 3
chr6	1612152	1612184	FOXC1 (ENSG00000054598) | 18406 | 1	0	-	0	0	254,185,39	1	32	0	Codeword: 18406, Probeset: 1
chr6	1612541	1612573	FOXC1 (ENSG00000054598) | 13096 | 1	0	-	0	0	35,23,27	1	32	0	Codeword: 13096, Probeset: 2
chr6	1613025	1613057	FOXC1 (ENSG00000054598) | 18569 | 1	0	-	0	0	57,135,249	1	32	0	Codeword: 18569, Probeset: 3
chr20	57334795	57334827	SPO11 (ENSG00000054796) | 3546 | 1	0	-	57334795	57334827	35,23,27	1	32	0	Codeword: 3546, Probeset: 1
chr20	57340142	57340174	SPO11 (ENSG00000054796) | 2271 | 1	0	-	57340142	57340174	254,185,39	1	32	0	Codeword: 2271, Probeset: 2
chr20	57343849	57343881	SPO11 (ENSG00000054796) | 16222 | 1	0	-	0	0	57,135,249	1	32	0	Codeword: 16222, Probeset: 3
chr20	55998599	55998631	CBLN4 (ENSG00000054803) | 1272 | 1	0	+	55998599	55998631	35,23,27	1	32	0	Codeword: 1272, Probeset: 1
chr20	56000784	56000816	CBLN4 (ENSG00000054803) | 6608 | 1	0	+	56000784	56000816	57,135,249	1	32	0	Codeword: 6608, Probeset: 2
chr20	55998415	55998447	CBLN4 (ENSG00000054803) | 10235 | 1	0	+	0	0	254,185,39	1	32	0	Codeword: 10235, Probeset: 3
chr11	74704610	74704642	CHRDL2 (ENSG00000054938) | 15870 | 1	0	+	74704610	74704642	57,135,249	1	32	0	Codeword: 15870, Probeset: 1
chr11	74697241	74697273	CHRDL2 (ENSG00000054938) | 522 | 1	0	+	74697241	74697273	35,23,27	1	32	0	Codeword: 522, Probeset: 2
chr11	74704664	74704696	CHRDL2 (ENSG00000054938) | 522 | 2	0	+	74704664	74704696	35,23,27	1	32	0	Codeword: 522, Probeset: 2
chr11	74696466	74696498	CHRDL2 (ENSG00000054938) | 7629 | 1	0	+	74696497	74696498	254,185,39	1	32	0	Codeword: 7629, Probeset: 3
chr11	73406554	73406586	FAM168A (ENSG00000054965) | 15650 | 1	0	+	0	0	57,135,249	1	32	0	Codeword: 15650, Probeset: 1
chr11	73406126	73406158	FAM168A (ENSG00000054965) | 16541 | 1	0	+	0	0	254,185,39	1	32	0	Codeword: 16541, Probeset: 2
chr11	73405618	73405650	FAM168A (ENSG00000054965) | 10731 | 1	0	+	0	0	35,23,27	1	32	0	Codeword: 10731, Probeset: 3
chr11	73395930	73395962	RELT (ENSG00000054967) | 2865 | 1	0	-	0	0	254,185,39	1	32	0	Codeword: 2865, Probeset: 1
chr11	73396292	73396324	RELT (ENSG00000054967) | 4479 | 1	0	-	0	0	57,135,249	1	32	0	Codeword: 4479, Probeset: 2
chr11	73396788	73396820	RELT (ENSG00000054967) | 18567 | 1	0	-	0	0	35,23,27	1	32	0	Codeword: 18567, Probeset: 3
chr7	150959631	150959663	KCNH2 (ENSG00000055118) | 3352 | 1	0	+	150959631	150959663	35,23,27	1	32	0	Codeword: 3352, Probeset: 1
chr7	150948531	150948875	KCNH2 (ENSG00000055118) | 3281 | 1	0	+	150948531	150948875	149,251,81	2	12,20	0,324	Codeword: 3281, Probeset: 2
chr7	148800540	148800572	CUL1 (ENSG00000055130) | 1831 | 1	0	-	148800540	148800572	254,185,39	1	32	0	Codeword: 1831, Probeset: 1
chr7	148797941	148797973	CUL1 (ENSG00000055130) | 770 | 1	0	-	148797941	148797973	57,135,249	1	32	0	Codeword: 770, Probeset: 2
chr7	148754149	148757013	CUL1 (ENSG00000055130) | 11204 | 1	0	-	148754149	148757013	35,23,27	2	1,31	0,2833	Codeword: 11204, Probeset: 3
chr5	157339194	157339226	CYFIP2 (ENSG00000055163) | 5832 | 1	0	-	157339194	157339226	254,185,39	1	32	0	Codeword: 5832, Probeset: 1
chr5	157307768	157307800	CYFIP2 (ENSG00000055163) | 14125 | 1	0	-	157307768	157307800	35,23,27	1	32	0	Codeword: 14125, Probeset: 2
chr5	157326255	157327992	CYFIP2 (ENSG00000055163) | 3906 | 1	0	-	157326255	157327992	57,135,249	2	12,20	0,1717	Codeword: 3906, Probeset: 3
chr6	149379055	149379087	TAB2 (ENSG00000055208) | 13219 | 1	0	-	149379055	149379087	149,251,81	1	32	0	Codeword: 13219, Probeset: 1
chr6	149397706	149397738	TAB2 (ENSG00000055208) | 17636 | 1	0	-	149397706	149397738	35,23,27	1	32	0	Codeword: 17636, Probeset: 2
chr2	37141604	37141636	EIF2AK2 (ENSG00000055332) | 8553 | 1	0	+	37141604	37141636	35,23,27	1	32	0	Codeword: 8553, Probeset: 1
chr2	37136988	37138272	EIF2AK2 (ENSG00000055332) | 625 | 1	0	+	37136988	37138272	57,135,249	2	29,3	0,1281	Codeword: 625, Probeset: 2
chr2	37120028	37120060	EIF2AK2 (ENSG00000055332) | 1426 | 1	0	+	37120028	37120060	254,185,39	1	32	0	Codeword: 1426, Probeset: 3
chr17	78827340	78828921	USP36 (ENSG00000055483) | 341 | 1	0	+	78827340	78828921	67,48,136	2	7,25	0,1556	Codeword: 341, Probeset: 1
chr17	78818762	78819945	USP36 (ENSG00000055483) | 8169 | 1	0	+	78818762	78819945	57,135,249	2	16,16	0,1167	Codeword: 8169, Probeset: 2
chr17	78826512	78826544	USP36 (ENSG00000055483) | 8169 | 2	0	+	0	0	57,135,249	1	32	0	Codeword: 8169, Probeset: 2
chr17	78799011	78799686	USP36 (ENSG00000055483) | 5299 | 1	0	+	78799011	78799686	35,23,27	2	12,20	0,655	Codeword: 5299, Probeset: 3
chr3	52791989	52792021	ITIH1 (ENSG00000055957) | 5866 | 1	0	-	0	0	254,185,39	1	32	0	Codeword: 5866, Probeset: 1
chr3	52786299	52786331	ITIH1 (ENSG00000055957) | 5870 | 1	0	-	52786299	52786331	57,135,249	1	32	0	Codeword: 5870, Probeset: 2
chr3	52782189	52782221	ITIH1 (ENSG00000055957) | 2886 | 1	0	-	52782189	52782221	35,23,27	1	32	0	Codeword: 2886, Probeset: 3
chrX	130215327	130215816	ZNF280C (ENSG00000056277) | 13363 | 1	0	+	130215327	130215816	35,23,27	2	6,26	0,463	Codeword: 13363, Probeset: 1
chrX	130239691	130243592	ZNF280C (ENSG00000056277) | 18117 | 1	0	+	130239691	130243592	57,135,249	2	2,30	0,3871	Codeword: 18117, Probeset: 2
chrX	130220394	130220426	ZNF280C (ENSG00000056277) | 15381 | 1	0	+	130220394	130220426	254,185,39	1	32	0	Codeword: 15381, Probeset: 3
chr4	72147262	72147294	NPFFR2 (ENSG00000056291) | 11718 | 1	0	-	72147262	72147294	254,185,39	1	32	0	Codeword: 11718, Probeset: 1
chr4	72138109	72146979	NPFFR2 (ENSG00000056291) | 1590 | 1	0	-	72138109	72146979	35,23,27	2	30,2	0,8868	Codeword: 1590, Probeset: 2
chr4	72147542	72147574	NPFFR2 (ENSG00000056291) | 5936 | 1	0	-	72147542	72147574	57,135,249	1	32	0	Codeword: 5936, Probeset: 3
chr22	44882317	44882349	PHF21B (ENSG00000056487) | 9005 | 1	0	+	0	0	57,135,249	1	32	0	Codeword: 9005, Probeset: 1
chr22	44881996	44882028	PHF21B (ENSG00000056487) | 5929 | 1	0	+	0	0	254,185,39	1	32	0	Codeword: 5929, Probeset: 2
chr22	44881340	44881372	PHF21B (ENSG00000056487) | 11864 | 1	0	+	0	0	35,23,27	1	32	0	Codeword: 11864, Probeset: 3
chr9	120909256	120909288	TRAF1 (ENSG00000056558) | 16287 | 1	0	+	120909256	120909288	35,23,27	1	32	0	Codeword: 16287, Probeset: 1
chr9	120903920	120903952	TRAF1 (ENSG00000056558) | 14940 | 1	0	+	0	0	57,135,249	1	32	0	Codeword: 14940, Probeset: 2
chr9	120904521	120904553	TRAF1 (ENSG00000056558) | 799 | 1	0	+	0	0	254,185,39	1	32	0	Codeword: 799, Probeset: 3
chr9	122890444	122890476	RC3H2 (ENSG00000056586) | 13566 | 1	0	+	122890444	122890476	35,23,27	1	32	0	Codeword: 13566, Probeset: 1
chr9	122883215	122883247	RC3H2 (ENSG00000056586) | 2171 | 1	0	+	122883215	122883247	57,135,249	1	32	0	Codeword: 2171, Probeset: 2
chr9	122890208	122890240	RC3H2 (ENSG00000056586) | 2171 | 2	0	+	122890237	122890240	57,135,249	1	32	0	Codeword: 2171, Probeset: 2
chr3	53864984	53865016	IL17RB (ENSG00000056736) | 18560 | 1	0	-	53864984	53865016	254,185,39	1	32	0	Codeword: 18560, Probeset: 1
chr3	53852891	53852923	IL17RB (ENSG00000056736) | 9102 | 1	0	-	53852891	53852923	57,135,249	1	32	0	Codeword: 9102, Probeset: 2
chr3	53865069	53865101	IL17RB (ENSG00000056736) | 781 | 1	0	-	53865069	53865101	35,23,27	1	32	0	Codeword: 781, Probeset: 3
chr6	111563005	111563037	TRAF3IP2 (ENSG00000056972) | 1947 | 1	0	+	111563005	111563037	35,23,27	1	32	0	Codeword: 1947, Probeset: 1
chr6	111559066	111559098	TRAF3IP2 (ENSG00000056972) | 16052 | 1	0	+	0	0	57,135,249	1	32	0	Codeword: 16052, Probeset: 2
chr6	111591654	111591686	TRAF3IP2 (ENSG00000056972) | 16334 | 1	0	+	111591654	111591686	254,185,39	1	32	0	Codeword: 16334, Probeset: 3
chrX	2859871	2859903	GYG2 (ENSG00000056998) | 10373 | 1	0	-	2859871	2859903	57,135,249	1	32	0	Codeword: 10373, Probeset: 1
chrX	2855004	2855036	GYG2 (ENSG00000056998) | 9009 | 1	0	-	2855004	2855036	254,185,39	1	32	0	Codeword: 9009, Probeset: 2
chrX	2881364	2881396	GYG2 (ENSG00000056998) | 13712 | 1	0	-	0	0	35,23,27	1	32	0	Codeword: 13712, Probeset: 3
chr1	179351336	179351368	SOAT1 (ENSG00000057252) | 1991 | 1	0	-	179351336	179351368	35,23,27	1	32	0	Codeword: 1991, Probeset: 1
chr1	179339523	179341037	SOAT1 (ENSG00000057252) | 5780 | 1	0	-	179339523	179341037	149,251,81	2	22,10	0,1504	Codeword: 5780, Probeset: 2
chr12	32850823	32850855	PKP2 (ENSG00000057294) | 4058 | 1	0	+	32850823	32850855	57,135,249	1	32	0	Codeword: 4058, Probeset: 1
chr12	32878463	32878495	PKP2 (ENSG00000057294) | 6261 | 1	0	+	32878463	32878495	35,23,27	1	32	0	Codeword: 6261, Probeset: 2
chr12	32824103	32824135	PKP2 (ENSG00000057294) | 16853 | 1	0	+	32824103	32824135	254,185,39	1	32	0	Codeword: 16853, Probeset: 3
chr13	113117472	113117504	F7 (ENSG00000057593) | 2288 | 1	0	-	113117472	113117504	254,185,39	1	32	0	Codeword: 2288, Probeset: 1
chr13	113119134	113119166	F7 (ENSG00000057593) | 10333 | 1	0	-	0	0	35,23,27	1	32	0	Codeword: 10333, Probeset: 2
chr13	113119803	113119835	F7 (ENSG00000057593) | 3603 | 1	0	-	0	0	57,135,249	1	32	0	Codeword: 3603, Probeset: 3
chr6	106106392	106106424	PRDM1 (ENSG00000057657) | 16548 | 1	0	-	106106392	106106424	57,135,249	1	32	0	Codeword: 16548, Probeset: 1
chr6	106105447	106105479	PRDM1 (ENSG00000057657) | 13489 | 1	0	-	106105447	106105479	254,185,39	1	32	0	Codeword: 13489, Probeset: 2
chr6	106099330	106099362	PRDM1 (ENSG00000057657) | 14460 | 1	0	-	106099330	106099362	35,23,27	1	32	0	Codeword: 14460, Probeset: 3
chr6	106202045	106202077	ATG5 (ENSG00000057663) | 2076 | 1	0	+	106202045	106202077	254,185,39	1	32	0	Codeword: 2076, Probeset: 1
chr6	106046152	106046184	ATG5 (ENSG00000057663) | 17277 | 1	0	+	0	0	72,57,163	1	32	0	Codeword: 17277, Probeset: 2
chr6	106186164	106186196	ATG5 (ENSG00000057663) | 17277 | 2	0	+	0	0	72,57,163	1	32	0	Codeword: 17277, Probeset: 2
chr6	106045877	106045909	ATG5 (ENSG00000057663) | 13910 | 1	0	+	0	0	35,23,27	1	32	0	Codeword: 13910, Probeset: 3
chr6	106185783	106185815	ATG5 (ENSG00000057663) | 13910 | 2	0	+	0	0	35,23,27	1	32	0	Codeword: 13910, Probeset: 3
chr1	23787644	23787676	PITHD1 (ENSG00000057757) | 4299 | 1	0	-	0	0	35,23,27	1	32	0	Codeword: 4299, Probeset: 1
chr1	23788039	23788071	PITHD1 (ENSG00000057757) | 6504 | 1	0	-	0	0	57,135,249	1	32	0	Codeword: 6504, Probeset: 2
chr1	23788120	23788152	PITHD1 (ENSG00000057757) | 7933 | 1	0	-	0	0	254,185,39	1	32	0	Codeword: 7933, Probeset: 3
chr1	183223224	183223256	LAMC2 (ENSG00000058085) | 15635 | 1	0	-	183223224	183223256	35,23,27	1	32	0	Codeword: 15635, Probeset: 1
chr7	91118091	91118123	CDK14 (ENSG00000058091) | 2788 | 1	0	-	91118091	91118123	149,251,81	1	32	0	Codeword: 2788, Probeset: 1
chr7	90984155	90984187	CDK14 (ENSG00000058091) | 8578 | 1	0	-	90984155	90984187	35,23,27	1	32	0	Codeword: 8578, Probeset: 2
chr7	44218938	44218970	CAMK2B (ENSG00000058404) | 9434 | 1	0	+	0	0	35,23,27	1	32	0	Codeword: 9434, Probeset: 1
chr7	44218377	44218409	CAMK2B (ENSG00000058404) | 15673 | 1	0	+	0	0	149,251,81	1	32	0	Codeword: 15673, Probeset: 2
chr1	53866325	53866357	YIPF1 (ENSG00000058799) | 2612 | 1	0	+	53866325	53866357	57,135,249	1	32	0	Codeword: 2612, Probeset: 1
chr1	53866919	53871398	YIPF1 (ENSG00000058799) | 8182 | 1	0	+	53866919	53871398	35,23,27	2	5,27	0,4452	Codeword: 8182, Probeset: 2
chr1	53852263	53860080	YIPF1 (ENSG00000058799) | 14166 | 1	0	+	53860063	53860080	254,185,39	2	7,25	0,7792	Codeword: 14166, Probeset: 3
chr16	2940078	2948705	FLYWCH1 (ENSG00000059122) | 8491 | 1	0	-	2940078	2948705	35,23,27	2	14,18	0,8609	Codeword: 8491, Probeset: 1
chr16	2949337	2949369	FLYWCH1 (ENSG00000059122) | 2890 | 1	0	-	0	0	254,185,39	1	32	0	Codeword: 2890, Probeset: 2
chr16	2950667	2950699	FLYWCH1 (ENSG00000059122) | 14489 | 1	0	-	0	0	57,135,249	1	32	0	Codeword: 14489, Probeset: 3
chr7	139913527	139913559	TBXAS1 (ENSG00000059377) | 410 | 1	0	-	0	0	57,135,249	1	32	0	Codeword: 410, Probeset: 1
chr7	139957710	139957742	TBXAS1 (ENSG00000059377) | 410 | 2	0	-	139957710	139957742	57,135,249	1	32	0	Codeword: 410, Probeset: 1
chr7	139913776	139913808	TBXAS1 (ENSG00000059377) | 4814 | 1	0	-	0	0	35,23,27	1	32	0	Codeword: 4814, Probeset: 2
chr7	140007128	140007160	TBXAS1 (ENSG00000059377) | 4814 | 2	0	-	140007128	140007160	35,23,27	1	32	0	Codeword: 4814, Probeset: 2
chr2	69937387	69938121	MXD1 (ENSG00000059728) | 15498 | 1	0	-	69937387	69938121	35,23,27	2	7,25	0,709	Codeword: 15498, Probeset: 1
chr2	69938409	69938441	MXD1 (ENSG00000059728) | 17821 | 1	0	-	0	0	149,251,81	1	32	0	Codeword: 17821, Probeset: 2
chr12	96280832	96280864	CDK17 (ENSG00000059758) | 5426 | 1	0	+	96280832	96280864	254,185,39	1	32	0	Codeword: 5426, Probeset: 1
chr12	96298907	96298939	CDK17 (ENSG00000059758) | 5096 | 1	0	+	96298907	96298939	35,23,27	1	32	0	Codeword: 5096, Probeset: 2
chr12	96313448	96323973	CDK17 (ENSG00000059758) | 7989 | 1	0	+	96313448	96323973	57,135,249	2	6,26	0,10499	Codeword: 7989, Probeset: 3
chr12	7931404	7931436	SLC2A3 (ENSG00000059804) | 17255 | 1	0	+	7931404	7931436	57,135,249	1	32	0	Codeword: 17255, Probeset: 1
chr12	7921608	7922829	SLC2A3 (ENSG00000059804) | 93 | 1	0	+	7921608	7922829	67,48,136	2	23,9	0,1212	Codeword: 93, Probeset: 2
chr12	7919700	7919732	SLC2A3 (ENSG00000059804) | 18415 | 1	0	+	0	0	255,130,29	1	32	0	Codeword: 18415, Probeset: 3
chr12	7920446	7920478	SLC2A3 (ENSG00000059804) | 3712 | 1	0	+	0	0	35,23,27	1	32	0	Codeword: 3712, Probeset: 4
chr10	102403424	102403867	PSD (ENSG00000059915) | 11605 | 1	0	+	102403424	102403867	35,23,27	2	6,26	0,417	Codeword: 11605, Probeset: 1
chr10	102404999	102405031	PSD (ENSG00000059915) | 15853 | 1	0	+	102404999	102405031	57,135,249	1	32	0	Codeword: 15853, Probeset: 2
chr10	102402964	102402996	PSD (ENSG00000059915) | 4178 | 1	0	+	0	0	254,185,39	1	32	0	Codeword: 4178, Probeset: 3
chr12	10631199	10631231	STYK1 (ENSG00000060140) | 14584 | 1	0	+	10631199	10631231	35,23,27	1	32	0	Codeword: 14584, Probeset: 1
chr12	10624827	10624859	STYK1 (ENSG00000060140) | 7300 | 1	0	+	10624827	10624859	254,185,39	1	32	0	Codeword: 7300, Probeset: 2
chr12	10629536	10629568	STYK1 (ENSG00000060140) | 512 | 1	0	+	10629536	10629568	57,135,249	1	32	0	Codeword: 512, Probeset: 3
chr20	62809595	62809627	OGFR (ENSG00000060491) | 12786 | 1	0	-	62809595	62809627	57,135,249	1	32	0	Codeword: 12786, Probeset: 1
chr20	62811575	62811607	OGFR (ENSG00000060491) | 9915 | 1	0	-	62811575	62811607	254,185,39	1	32	0	Codeword: 9915, Probeset: 2
chr20	62813951	62813983	OGFR (ENSG00000060491) | 8994 | 1	0	-	0	0	35,23,27	1	32	0	Codeword: 8994, Probeset: 3
chr1	29315441	29315473	PTPRU (ENSG00000060656) | 8953 | 1	0	-	29315441	29315473	57,135,249	1	32	0	Codeword: 8953, Probeset: 1
chr1	29323443	29323475	PTPRU (ENSG00000060656) | 16254 | 1	0	-	29323443	29323475	35,23,27	1	32	0	Codeword: 16254, Probeset: 2
chr1	29311460	29311492	PTPRU (ENSG00000060656) | 4675 | 1	0	-	29311460	29311492	254,185,39	1	32	0	Codeword: 4675, Probeset: 3
chr1	103078751	103078783	COL11A1 (ENSG00000060718) | 14233 | 1	0	+	103078751	103078783	35,23,27	1	32	0	Codeword: 14233, Probeset: 1
chr1	103074631	103074663	COL11A1 (ENSG00000060718) | 15976 | 1	0	+	103074631	103074663	254,185,39	1	32	0	Codeword: 15976, Probeset: 2
chr1	103021735	103021767	COL11A1 (ENSG00000060718) | 11644 | 1	0	+	103021735	103021767	57,135,249	1	32	0	Codeword: 11644, Probeset: 3
chr8	20248998	20249030	LZTS1 (ENSG00000061337) | 12258 | 1	0	+	0	0	35,23,27	1	32	0	Codeword: 12258, Probeset: 1
chr8	20248355	20248387	LZTS1 (ENSG00000061337) | 217 | 1	0	+	0	0	254,185,39	1	32	0	Codeword: 217, Probeset: 2
chr8	20247542	20247574	LZTS1 (ENSG00000061337) | 11694 | 1	0	+	0	0	57,135,249	1	32	0	Codeword: 11694, Probeset: 3
chr5	123155914	123155946	PRDM6 (ENSG00000061455) | 16304 | 1	0	-	123155914	123155946	57,135,249	1	32	0	Codeword: 16304, Probeset: 1
chr5	123187206	123187238	PRDM6 (ENSG00000061455) | 1357 | 1	0	-	0	0	254,185,39	1	32	0	Codeword: 1357, Probeset: 2
chr5	123188039	123188071	PRDM6 (ENSG00000061455) | 8584 | 1	0	-	0	0	35,23,27	1	32	0	Codeword: 8584, Probeset: 3
chr12	131714830	131714862	SFSWAP (ENSG00000061936) | 10051 | 1	0	-	131714830	131714862	35,23,27	1	32	0	Codeword: 10051, Probeset: 1
chr12	131764479	131764511	SFSWAP (ENSG00000061936) | 18131 | 1	0	-	131764479	131764511	57,135,249	1	32	0	Codeword: 18131, Probeset: 2
chr12	131725554	131725586	SFSWAP (ENSG00000061936) | 17521 | 1	0	-	131725554	131725586	254,185,39	1	32	0	Codeword: 17521, Probeset: 3
chr3	195870189	195872291	TNK2 (ENSG00000061938) | 18612 | 1	0	+	195870189	195872291	35,23,27	2	16,16	0,2086	Codeword: 18612, Probeset: 1
chr3	195867668	195867700	TNK2 (ENSG00000061938) | 7351 | 1	0	+	195867668	195867700	254,185,39	1	32	0	Codeword: 7351, Probeset: 2
chr3	195888445	195888477	TNK2 (ENSG00000061938) | 4624 | 1	0	+	195888445	195888477	57,135,249	1	32	0	Codeword: 4624, Probeset: 3
chr12	62544905	62544937	MON2 (ENSG00000061987) | 8303 | 1	0	-	62544905	62544937	57,135,249	1	32	0	Codeword: 8303, Probeset: 1
chr12	62501612	62501644	MON2 (ENSG00000061987) | 16580 | 1	0	-	62501612	62501644	254,185,39	1	32	0	Codeword: 16580, Probeset: 2
chr12	62538103	62538135	MON2 (ENSG00000061987) | 9448 | 1	0	-	62538103	62538135	35,23,27	1	32	0	Codeword: 9448, Probeset: 3
chr16	68685298	68685330	CDH3 (ENSG00000062038) | 4523 | 1	0	-	68685298	68685330	254,185,39	1	32	0	Codeword: 4523, Probeset: 1
chr16	68695322	68695354	CDH3 (ENSG00000062038) | 10990 | 1	0	-	68695322	68695354	35,23,27	1	32	0	Codeword: 10990, Probeset: 2
chr16	68678586	68678618	CDH3 (ENSG00000062038) | 815 | 1	0	-	68678586	68678618	57,135,249	1	32	0	Codeword: 815, Probeset: 3
chr5	57246302	57246334	GPBP1 (ENSG00000062194) | 3969 | 1	0	-	57246302	57246334	149,251,81	1	32	0	Codeword: 3969, Probeset: 1
chr5	57261228	57261260	GPBP1 (ENSG00000062194) | 9774 | 1	0	-	57261228	57261260	35,23,27	1	32	0	Codeword: 9774, Probeset: 2
chr15	41504089	41504121	LTK (ENSG00000062524) | 646 | 1	0	+	41504089	41504121	254,185,39	1	32	0	Codeword: 646, Probeset: 1
chr15	41505422	41505454	LTK (ENSG00000062524) | 12908 | 1	0	+	41505422	41505454	35,23,27	1	32	0	Codeword: 12908, Probeset: 2
chr15	41504862	41504991	LTK (ENSG00000062524) | 18089 | 1	0	+	41504862	41504991	57,135,249	2	12,20	0,109	Codeword: 18089, Probeset: 3
chr10	86437577	86437920	WAPL (ENSG00000062650) | 993 | 1	0	+	86437577	86437920	35,23,27	2	31,1	0,342	Codeword: 993, Probeset: 1
chr10	86446329	86446361	WAPL (ENSG00000062650) | 10772 | 1	0	+	86446329	86446361	254,185,39	1	32	0	Codeword: 10772, Probeset: 2
chr10	86500223	86500255	WAPL (ENSG00000062650) | 18615 | 1	0	+	0	0	57,135,249	1	32	0	Codeword: 18615, Probeset: 3
chr17	60494554	60494586	APPBP2 (ENSG00000062725) | 8410 | 1	0	+	60494554	60494586	35,23,27	1	32	0	Codeword: 8410, Probeset: 1
chr17	60447822	60451899	APPBP2 (ENSG00000062725) | 14357 | 1	0	+	60447822	60451899	57,135,249	2	12,20	0,4057	Codeword: 14357, Probeset: 2
chr17	60466414	60466446	APPBP2 (ENSG00000062725) | 969 | 1	0	+	60466414	60466446	254,185,39	1	32	0	Codeword: 969, Probeset: 3
chr19	50417076	50417182	POLD1 (ENSG00000062822) | 2724 | 1	0	-	50417076	50417182	35,23,27	2	21,11	0,95	Codeword: 2724, Probeset: 1
chr19	50408893	50409145	POLD1 (ENSG00000062822) | 18575 | 1	0	-	50408893	50409145	57,135,249	2	8,24	0,228	Codeword: 18575, Probeset: 2
chr19	50413867	50414834	POLD1 (ENSG00000062822) | 1097 | 1	0	-	50413867	50414834	254,185,39	2	12,20	0,947	Codeword: 1097, Probeset: 3
chr19	55453365	55454997	ISOC2 (ENSG00000063241) | 18162 | 1	0	+	55453365	55454997	57,135,249	2	23,9	0,1623	Codeword: 18162, Probeset: 1
chr19	55453116	55453148	ISOC2 (ENSG00000063241) | 7077 | 1	0	+	0	0	254,185,39	1	32	0	Codeword: 7077, Probeset: 2
chr19	55452989	55453021	ISOC2 (ENSG00000063241) | 2128 | 1	0	+	0	0	35,23,27	1	32	0	Codeword: 2128, Probeset: 3
chr19	55668760	55668792	U2AF2 (ENSG00000063244) | 10659 | 1	0	-	55668760	55668792	57,135,249	1	32	0	Codeword: 10659, Probeset: 1
chr19	55660537	55660569	U2AF2 (ENSG00000063244) | 11817 | 1	0	-	55660537	55660569	35,23,27	1	32	0	Codeword: 11817, Probeset: 2
chr19	55674650	55674682	U2AF2 (ENSG00000063244) | 6728 | 1	0	-	0	0	254,185,39	1	32	0	Codeword: 6728, Probeset: 3
chr5	367932	367964	AHRR (ENSG00000063438) | 15121 | 1	0	-	367932	367964	57,135,249	1	32	0	Codeword: 15121, Probeset: 1
chr5	434324	434356	AHRR (ENSG00000063438) | 15121 | 2	0	-	434324	434356	57,135,249	1	32	0	Codeword: 15121, Probeset: 1
chr5	368029	368061	AHRR (ENSG00000063438) | 2447 | 1	0	-	0	0	35,23,27	1	32	0	Codeword: 2447, Probeset: 2
chr5	427828	427860	AHRR (ENSG00000063438) | 2447 | 2	0	-	427828	427860	35,23,27	1	32	0	Codeword: 2447, Probeset: 2
chr5	435062	435094	AHRR (ENSG00000063438) | 14634 | 1	0	-	0	0	67,48,136	1	32	0	Codeword: 14634, Probeset: 3
chr2	201271541	201271573	CASP8 (ENSG00000064012) | 8246 | 1	0	-	201271541	201271573	254,185,39	1	32	0	Codeword: 8246, Probeset: 1
chr2	201274898	201274930	CASP8 (ENSG00000064012) | 13590 | 1	0	-	201274898	201274930	35,23,27	1	32	0	Codeword: 13590, Probeset: 2
chr2	201281866	201281898	CASP8 (ENSG00000064012) | 13590 | 2	0	-	0	0	35,23,27	1	32	0	Codeword: 13590, Probeset: 2
chr2	201277992	201278024	CASP8 (ENSG00000064012) | 11883 | 1	0	-	0	0	72,57,163	1	32	0	Codeword: 11883, Probeset: 3
chr2	201285097	201285129	CASP8 (ENSG00000064012) | 11883 | 2	0	-	201285097	201285129	72,57,163	1	32	0	Codeword: 11883, Probeset: 3
chr11	124694325	124694357	SPA17 (ENSG00000064199) | 1175 | 1	0	-	124694325	124694357	67,48,136	1	32	0	Codeword: 1175, Probeset: 1
chr11	124694512	124694544	SPA17 (ENSG00000064199) | 1023 | 1	0	-	0	0	57,135,249	1	32	0	Codeword: 1023, Probeset: 2
chr11	124694811	124694843	SPA17 (ENSG00000064199) | 9224 | 1	0	-	0	0	255,130,29	1	32	0	Codeword: 9224, Probeset: 3
chr11	124695131	124695163	SPA17 (ENSG00000064199) | 9431 | 1	0	-	0	0	35,23,27	1	32	0	Codeword: 9431, Probeset: 4
chr20	44727435	44727467	CCN5 (ENSG00000064205) | 12921 | 1	0	-	0	0	149,251,81	1	32	0	Codeword: 12921, Probeset: 1
chr20	44727641	44727673	CCN5 (ENSG00000064205) | 15221 | 1	0	-	0	0	35,23,27	1	32	0	Codeword: 15221, Probeset: 2
chr17	49514240	49514272	NGFR (ENSG00000064300) | 15580 | 1	0	-	0	0	254,185,39	1	32	0	Codeword: 15580, Probeset: 1
chr17	49514771	49514803	NGFR (ENSG00000064300) | 7281 | 1	0	-	0	0	35,23,27	1	32	0	Codeword: 7281, Probeset: 2
chr17	49513513	49513545	NGFR (ENSG00000064300) | 1773 | 1	0	-	0	0	57,135,249	1	32	0	Codeword: 1773, Probeset: 3
chr7	139716005	139716037	HIPK2 (ENSG00000064393) | 3394 | 1	0	+	139716005	139716037	57,135,249	1	32	0	Codeword: 3394, Probeset: 1
chr7	139626687	139626719	HIPK2 (ENSG00000064393) | 320 | 1	0	+	139626687	139626719	254,185,39	1	32	0	Codeword: 320, Probeset: 2
chr7	128984185	128984217	TNPO3 (ENSG00000064419) | 2083 | 1	0	+	128984185	128984217	57,135,249	1	32	0	Codeword: 2083, Probeset: 1
chr7	128992027	128992059	TNPO3 (ENSG00000064419) | 2227 | 1	0	+	128992027	128992059	254,185,39	1	32	0	Codeword: 2227, Probeset: 2
chr7	128970274	128970306	TNPO3 (ENSG00000064419) | 16263 | 1	0	+	128970274	128970306	35,23,27	1	32	0	Codeword: 16263, Probeset: 3
chr20	45893249	45893281	CTSA (ENSG00000064601) | 3568 | 1	0	-	45893249	45893281	254,185,39	1	32	0	Codeword: 3568, Probeset: 1
chr20	45898497	45898529	CTSA (ENSG00000064601) | 5928 | 1	0	-	0	0	57,135,249	1	32	0	Codeword: 5928, Probeset: 2
chr19	19004214	19004246	SUGP2 (ENSG00000064607) | 11962 | 1	0	+	19004214	19004246	35,23,27	1	32	0	Codeword: 11962, Probeset: 1
chr19	19025789	19025821	SUGP2 (ENSG00000064607) | 11892 | 1	0	+	19025789	19025821	57,135,249	1	32	0	Codeword: 11892, Probeset: 2
chr19	19024968	19025000	SUGP2 (ENSG00000064607) | 13555 | 1	0	+	19024968	19025000	254,185,39	1	32	0	Codeword: 13555, Probeset: 3
chr5	128174563	128174595	SLC12A2 (ENSG00000064651) | 8365 | 1	0	-	128174563	128174595	149,251,81	1	32	0	Codeword: 8365, Probeset: 1
chr5	128112874	128112906	SLC12A2 (ENSG00000064651) | 18078 | 1	0	-	128112874	128112906	35,23,27	1	32	0	Codeword: 18078, Probeset: 2
chr19	1055913	1056071	ABCA7 (ENSG00000064687) | 1568 | 1	0	-	1055913	1056071	35,23,27	2	26,6	0,152	Codeword: 1568, Probeset: 1
chr19	1058913	1059027	ABCA7 (ENSG00000064687) | 6893 | 1	0	-	1058913	1059027	57,135,249	2	27,5	0,109	Codeword: 6893, Probeset: 2
chr19	1058044	1058162	ABCA7 (ENSG00000064687) | 8133 | 1	0	-	1058044	1058162	254,185,39	2	15,17	0,101	Codeword: 8133, Probeset: 3
chr1	111765748	111765780	DDX20 (ENSG00000064703) | 11935 | 1	0	-	111765748	111765780	254,185,39	1	32	0	Codeword: 11935, Probeset: 1
chr1	111766186	111766218	DDX20 (ENSG00000064703) | 2990 | 1	0	-	111766186	111766218	35,23,27	1	32	0	Codeword: 2990, Probeset: 2
chr1	111762685	111762717	DDX20 (ENSG00000064703) | 3153 | 1	0	-	111762685	111762717	57,135,249	1	32	0	Codeword: 3153, Probeset: 3
chr3	87262099	87262131	POU1F1 (ENSG00000064835) | 18429 | 1	0	+	87262099	87262131	57,135,249	1	32	0	Codeword: 18429, Probeset: 1
chr3	87259836	87259868	POU1F1 (ENSG00000064835) | 14264 | 1	0	+	0	0	254,185,39	1	32	0	Codeword: 14264, Probeset: 2
chr3	87259451	87259483	POU1F1 (ENSG00000064835) | 15032 | 1	0	+	0	0	35,23,27	1	32	0	Codeword: 15032, Probeset: 3
chr19	1122541	1122672	SBNO2 (ENSG00000064932) | 8668 | 1	0	+	1122541	1122672	35,23,27	2	17,15	0,116	Codeword: 8668, Probeset: 1
chr19	1107694	1107726	SBNO2 (ENSG00000064932) | 11908 | 1	0	+	0	0	149,251,81	1	32	0	Codeword: 11908, Probeset: 2
chr2	189795917	189795949	PMS1 (ENSG00000064933) | 1704 | 1	0	-	189795917	189795949	254,185,39	1	32	0	Codeword: 1704, Probeset: 1
chr2	189795771	189795803	PMS1 (ENSG00000064933) | 5411 | 1	0	-	189795771	189795803	57,135,249	1	32	0	Codeword: 5411, Probeset: 2
chr2	189805826	189805858	PMS1 (ENSG00000064933) | 9548 | 1	0	-	189805826	189805858	35,23,27	1	32	0	Codeword: 9548, Probeset: 3
chr2	189855084	189855116	PMS1 (ENSG00000064933) | 9548 | 2	0	-	189855084	189855116	35,23,27	1	32	0	Codeword: 9548, Probeset: 3
chr2	187378985	187379017	CALCRL (ENSG00000064989) | 5875 | 1	0	+	187378985	187379017	254,185,39	1	32	0	Codeword: 5875, Probeset: 1
chr2	187346378	187351930	CALCRL (ENSG00000064989) | 12803 | 1	0	+	187346378	187351930	57,135,249	2	21,11	0,5541	Codeword: 12803, Probeset: 2
chr2	187352141	187352173	CALCRL (ENSG00000064989) | 13333 | 1	0	+	187352141	187352173	35,23,27	1	32	0	Codeword: 13333, Probeset: 3
chr6	34981835	34981867	ANKS1A (ENSG00000064999) | 4488 | 1	0	-	34981835	34981867	149,251,81	1	32	0	Codeword: 4488, Probeset: 1
chr6	35060199	35060231	ANKS1A (ENSG00000064999) | 9281 | 1	0	-	35060199	35060231	35,23,27	1	32	0	Codeword: 9281, Probeset: 2
chr19	2121288	2121742	AP3D1 (ENSG00000065000) | 4471 | 1	0	+	2121288	2121742	57,135,249	2	23,9	0,445	Codeword: 4471, Probeset: 1
chr19	2114191	2114223	AP3D1 (ENSG00000065000) | 10310 | 1	0	+	2114191	2114223	254,185,39	1	32	0	Codeword: 10310, Probeset: 2
chr19	2102197	2102229	AP3D1 (ENSG00000065000) | 7030 | 1	0	+	2102197	2102229	35,23,27	1	32	0	Codeword: 7030, Probeset: 3
chr6	35290289	35290321	ZNF76 (ENSG00000065029) | 12774 | 1	0	-	35290289	35290321	35,23,27	1	32	0	Codeword: 12774, Probeset: 1
chr6	35295356	35295388	ZNF76 (ENSG00000065029) | 3245 | 1	0	-	0	0	57,135,249	1	32	0	Codeword: 3245, Probeset: 2
chr6	35295934	35295966	ZNF76 (ENSG00000065029) | 17135 | 1	0	-	0	0	254,185,39	1	32	0	Codeword: 17135, Probeset: 3
chr16	2037942	2037974	SLC9A3R2 (ENSG00000065054) | 4731 | 1	0	-	2037942	2037974	35,23,27	1	32	0	Codeword: 4731, Probeset: 1
chr16	2038345	2038377	SLC9A3R2 (ENSG00000065054) | 11510 | 1	0	-	0	0	149,251,81	1	32	0	Codeword: 11510, Probeset: 2
chr13	97981248	97981280	IPO5 (ENSG00000065150) | 10402 | 1	0	-	97981248	97981280	57,135,249	1	32	0	Codeword: 10402, Probeset: 1
chr13	98010134	98010166	IPO5 (ENSG00000065150) | 10402 | 2	0	-	98010134	98010166	57,135,249	1	32	0	Codeword: 10402, Probeset: 1
chr13	97985577	97985609	IPO5 (ENSG00000065150) | 17656 | 1	0	-	97985577	97985609	67,48,136	1	32	0	Codeword: 17656, Probeset: 2
chr13	98019669	98019701	IPO5 (ENSG00000065150) | 89 | 1	0	-	98019669	98019701	35,23,27	1	32	0	Codeword: 89, Probeset: 3
chr17	9240393	9240425	NTN1 (ENSG00000065320) | 3110 | 1	0	-	0	0	35,23,27	1	32	0	Codeword: 3110, Probeset: 1
chr17	9241588	9241620	NTN1 (ENSG00000065320) | 8170 | 1	0	-	0	0	57,135,249	1	32	0	Codeword: 8170, Probeset: 2
chr17	9242140	9242172	NTN1 (ENSG00000065320) | 6669 | 1	0	-	0	0	254,185,39	1	32	0	Codeword: 6669, Probeset: 3
chr12	56101807	56101839	ERBB3 (ENSG00000065361) | 9014 | 1	0	-	56101807	56101839	35,23,27	1	32	0	Codeword: 9014, Probeset: 1
chr12	56099888	56099920	ERBB3 (ENSG00000065361) | 13110 | 1	0	-	56099888	56099920	254,185,39	1	32	0	Codeword: 13110, Probeset: 2
chr12	56101304	56101336	ERBB3 (ENSG00000065361) | 1684 | 1	0	-	56101304	56101336	57,135,249	1	32	0	Codeword: 1684, Probeset: 3
chr2	197121520	197122657	ANKRD44 (ENSG00000065413) | 3301 | 1	0	+	197121520	197122657	149,251,81	2	24,8	0,1129	Codeword: 3301, Probeset: 1
chr2	197078775	197078807	ANKRD44 (ENSG00000065413) | 18458 | 1	0	+	197078775	197078807	35,23,27	1	32	0	Codeword: 18458, Probeset: 2
chr2	197099638	197099670	ANKRD44 (ENSG00000065413) | 18458 | 2	0	+	0	0	35,23,27	1	32	0	Codeword: 18458, Probeset: 2
chr6	37317152	37317184	TBC1D22B (ENSG00000065491) | 151 | 1	0	-	37317152	37317184	254,185,39	1	32	0	Codeword: 151, Probeset: 1
chr6	37279550	37279582	TBC1D22B (ENSG00000065491) | 12460 | 1	0	-	37279550	37279582	57,135,249	1	32	0	Codeword: 12460, Probeset: 2
chr6	37284380	37284412	TBC1D22B (ENSG00000065491) | 11964 | 1	0	-	37284380	37284412	35,23,27	1	32	0	Codeword: 11964, Probeset: 3
chr3	123618653	123618685	MYLK (ENSG00000065534) | 16788 | 1	0	+	123618653	123618685	149,251,81	1	32	0	Codeword: 16788, Probeset: 1
chr3	123621507	123621539	MYLK (ENSG00000065534) | 18374 | 1	0	+	0	0	35,23,27	1	32	0	Codeword: 18374, Probeset: 2
chr3	123700730	123700762	MYLK (ENSG00000065534) | 18374 | 2	0	+	123700730	123700762	35,23,27	1	32	0	Codeword: 18374, Probeset: 2
chr17	12113309	12113341	MAP2K4 (ENSG00000065559) | 7315 | 1	0	-	12113309	12113341	254,185,39	1	32	0	Codeword: 7315, Probeset: 1
chr17	12095621	12095653	MAP2K4 (ENSG00000065559) | 12291 | 1	0	-	12095621	12095653	57,135,249	1	32	0	Codeword: 12291, Probeset: 2
chr17	12139874	12141168	MAP2K4 (ENSG00000065559) | 1535 | 1	0	-	12139874	12141168	35,23,27	2	10,22	0,1272	Codeword: 1535, Probeset: 3
chr1	212375271	212377564	PACC1 (ENSG00000065600) | 14078 | 1	0	+	212375271	212377564	57,135,249	2	29,3	0,2290	Codeword: 14078, Probeset: 1
chr1	212365233	212365265	PACC1 (ENSG00000065600) | 16266 | 1	0	+	212365233	212365265	254,185,39	1	32	0	Codeword: 16266, Probeset: 2
chr1	212364942	212364974	PACC1 (ENSG00000065600) | 8908 | 1	0	+	0	0	35,23,27	1	32	0	Codeword: 8908, Probeset: 3
chr10	104072070	104073232	COL17A1 (ENSG00000065618) | 11919 | 1	0	+	104072070	104073232	35,23,27	2	9,23	0,1139	Codeword: 11919, Probeset: 1
chr10	104033964	104033996	COL17A1 (ENSG00000065618) | 15787 | 1	0	+	104033964	104033996	57,135,249	1	32	0	Codeword: 15787, Probeset: 2
chr10	104059446	104059478	COL17A1 (ENSG00000065618) | 15787 | 2	0	+	0	0	57,135,249	1	32	0	Codeword: 15787, Probeset: 2
chr10	6430836	6430868	PRKCQ (ENSG00000065675) | 14665 | 1	0	+	6430836	6430868	35,23,27	1	32	0	Codeword: 14665, Probeset: 1
chr10	6456719	6456751	PRKCQ (ENSG00000065675) | 7070 | 1	0	+	6456719	6456751	254,185,39	1	32	0	Codeword: 7070, Probeset: 2
chr10	6485215	6485247	PRKCQ (ENSG00000065675) | 10577 | 1	0	+	6485215	6485247	57,135,249	1	32	0	Codeword: 10577, Probeset: 3
chr6	83227401	83227433	ME1 (ENSG00000065833) | 11026 | 1	0	+	83227401	83227433	35,23,27	1	32	0	Codeword: 11026, Probeset: 1
chr6	83211944	83211976	ME1 (ENSG00000065833) | 5807 | 1	0	+	83211944	83211976	57,135,249	1	32	0	Codeword: 5807, Probeset: 2
chr6	83315403	83346194	ME1 (ENSG00000065833) | 9258 | 1	0	+	83315403	83346194	254,185,39	2	10,22	0,30769	Codeword: 9258, Probeset: 3
chr12	8040129	8040161	FOXJ2 (ENSG00000065970) | 7019 | 1	0	-	8040129	8040161	67,48,136	1	32	0	Codeword: 7019, Probeset: 1
chr12	8049599	8049631	FOXJ2 (ENSG00000065970) | 14863 | 1	0	-	8049599	8049615	35,23,27	1	32	0	Codeword: 14863, Probeset: 2
chr12	8052814	8052846	FOXJ2 (ENSG00000065970) | 14863 | 2	0	-	8052814	8052846	35,23,27	1	32	0	Codeword: 14863, Probeset: 2
chr12	8049676	8049708	FOXJ2 (ENSG00000065970) | 16031 | 1	0	-	0	0	57,135,249	1	32	0	Codeword: 16031, Probeset: 3
chr12	8053174	8053206	FOXJ2 (ENSG00000065970) | 16031 | 2	0	-	0	0	57,135,249	1	32	0	Codeword: 16031, Probeset: 3
chr19	10454910	10457898	PDE4A (ENSG00000065989) | 8883 | 1	0	-	10454910	10457898	57,135,249	2	12,20	0,2968	Codeword: 8883, Probeset: 1
chr19	10461539	10461571	PDE4A (ENSG00000065989) | 8179 | 1	0	-	10461539	10461571	254,185,39	1	32	0	Codeword: 8179, Probeset: 2
chr19	10467687	10467719	PDE4A (ENSG00000065989) | 18531 | 1	0	-	0	0	35,23,27	1	32	0	Codeword: 18531, Probeset: 3
chr19	7973819	7973851	ELAVL1 (ENSG00000066044) | 16230 | 1	0	+	7973819	7973851	57,135,249	1	32	0	Codeword: 16230, Probeset: 1
chr19	7963349	7963381	ELAVL1 (ENSG00000066044) | 5025 | 1	0	+	0	0	254,185,39	1	32	0	Codeword: 5025, Probeset: 2
chr19	7962787	7962819	ELAVL1 (ENSG00000066044) | 11950 | 1	0	+	0	0	35,23,27	1	32	0	Codeword: 11950, Probeset: 3
chr1	43321473	43321628	TIE1 (ENSG00000066056) | 13570 | 1	0	-	43321473	43321628	57,135,249	2	19,13	0,142	Codeword: 13570, Probeset: 1
chr1	43317656	43317895	TIE1 (ENSG00000066056) | 8886 | 1	0	-	43317656	43317895	35,23,27	2	18,14	0,225	Codeword: 8886, Probeset: 2
chr1	43322797	43322829	TIE1 (ENSG00000066056) | 13443 | 1	0	-	0	0	254,185,39	1	32	0	Codeword: 13443, Probeset: 3
chr12	50731380	50731412	DIP2B (ENSG00000066084) | 8933 | 1	0	-	50731380	50731412	35,23,27	1	32	0	Codeword: 8933, Probeset: 1
chr12	50706547	50706579	DIP2B (ENSG00000066084) | 8685 | 1	0	-	50706547	50706579	149,251,81	1	32	0	Codeword: 8685, Probeset: 2
chr1	43662893	43662925	KDM4A (ENSG00000066135) | 7706 | 1	0	-	43662893	43662925	254,185,39	1	32	0	Codeword: 7706, Probeset: 1
chr1	43667088	43667800	KDM4A (ENSG00000066135) | 4338 | 1	0	-	43667088	43667800	35,23,27	2	3,29	0,683	Codeword: 4338, Probeset: 2
chr1	43690952	43690984	KDM4A (ENSG00000066135) | 14371 | 1	0	-	43690952	43690984	57,135,249	1	32	0	Codeword: 14371, Probeset: 3
chr5	482599	482631	SLC9A3 (ENSG00000066230) | 13394 | 1	0	+	482599	482631	254,185,39	1	32	0	Codeword: 13394, Probeset: 1
chr5	488355	488387	SLC9A3 (ENSG00000066230) | 6005 | 1	0	+	488355	488387	57,135,249	1	32	0	Codeword: 6005, Probeset: 2
chr5	472659	472691	SLC9A3 (ENSG00000066230) | 17517 | 1	0	+	0	0	35,23,27	1	32	0	Codeword: 17517, Probeset: 3
chr1	197086947	197088262	ASPM (ENSG00000066279) | 1612 | 1	0	+	197086947	197088262	35,23,27	2	25,7	0,1308	Codeword: 1612, Probeset: 1
chr1	197096083	197096115	ASPM (ENSG00000066279) | 5831 | 1	0	+	197096083	197096115	254,185,39	1	32	0	Codeword: 5831, Probeset: 2
chr1	197122264	197122296	ASPM (ENSG00000066279) | 8815 | 1	0	+	197122264	197122296	57,135,249	1	32	0	Codeword: 8815, Probeset: 3
chr1	160548260	160548292	CD84 (ENSG00000066294) | 11 | 1	0	+	160548260	160548292	254,185,39	1	32	0	Codeword: 11, Probeset: 1
chr1	160553404	160553436	CD84 (ENSG00000066294) | 8992 | 1	0	+	160553404	160553436	35,23,27	1	32	0	Codeword: 8992, Probeset: 2
chr1	160565453	160565485	CD84 (ENSG00000066294) | 18452 | 1	0	+	160565453	160565485	57,135,249	1	32	0	Codeword: 18452, Probeset: 3
chr11	47375666	47375698	SPI1 (ENSG00000066336) | 15985 | 1	0	+	47375666	47375698	35,23,27	1	32	0	Codeword: 15985, Probeset: 1
chr11	47358196	47358228	SPI1 (ENSG00000066336) | 14866 | 1	0	+	0	0	149,251,81	1	32	0	Codeword: 14866, Probeset: 2
chr11	30414305	30414337	MPPED2 (ENSG00000066382) | 3735 | 1	0	+	30414305	30414337	149,251,81	1	32	0	Codeword: 3735, Probeset: 1
chr11	30388244	30388276	MPPED2 (ENSG00000066382) | 8830 | 1	0	+	0	0	35,23,27	1	32	0	Codeword: 8830, Probeset: 2
chr11	30411267	30411299	MPPED2 (ENSG00000066382) | 8830 | 2	0	+	0	0	35,23,27	1	32	0	Codeword: 8830, Probeset: 2
chr3	138023716	138023748	CLDN18 (ENSG00000066405) | 43 | 1	0	-	138023716	138023748	35,23,27	1	32	0	Codeword: 43, Probeset: 1
chr3	138031132	138031164	CLDN18 (ENSG00000066405) | 2154 | 1	0	-	138031132	138031141	57,135,249	1	32	0	Codeword: 2154, Probeset: 2
chr3	138031527	138031559	CLDN18 (ENSG00000066405) | 13185 | 1	0	-	0	0	67,48,136	1	32	0	Codeword: 13185, Probeset: 3
chr3	138031824	138031856	CLDN18 (ENSG00000066405) | 13556 | 1	0	-	0	0	255,130,29	1	32	0	Codeword: 13556, Probeset: 4
chr14	92082398	92082430	ATXN3 (ENSG00000066427) | 7447 | 1	0	+	92082398	92082430	67,48,136	1	32	0	Codeword: 7447, Probeset: 1
chr14	92083250	92088753	ATXN3 (ENSG00000066427) | 8536 | 1	0	+	92083250	92088753	35,23,27	2	8,24	0,5479	Codeword: 8536, Probeset: 2
chr14	92064177	92064209	ATXN3 (ENSG00000066427) | 2833 | 1	0	+	0	0	57,135,249	1	32	0	Codeword: 2833, Probeset: 3
chr14	92070762	92070794	ATXN3 (ENSG00000066427) | 2833 | 2	0	+	0	0	57,135,249	1	32	0	Codeword: 2833, Probeset: 3
chr10	121485420	121485452	FGFR2 (ENSG00000066468) | 18455 | 1	0	+	121485420	121485452	35,23,27	1	32	0	Codeword: 18455, Probeset: 1
chr10	121538263	121538295	FGFR2 (ENSG00000066468) | 18455 | 2	0	+	0	0	35,23,27	1	32	0	Codeword: 18455, Probeset: 1
chr10	121500856	121500888	FGFR2 (ENSG00000066468) | 10409 | 1	0	+	121500856	121500888	57,135,249	1	32	0	Codeword: 10409, Probeset: 2
chr10	121538218	121538250	FGFR2 (ENSG00000066468) | 10409 | 2	0	+	0	0	57,135,249	1	32	0	Codeword: 10409, Probeset: 2
chr8	134520913	134520945	ZFAT (ENSG00000066827) | 11014 | 1	0	+	134520913	134520945	35,23,27	1	32	0	Codeword: 11014, Probeset: 1
chr8	134600660	134601500	ZFAT (ENSG00000066827) | 11425 | 1	0	+	134600660	134601500	57,135,249	2	8,24	0,816	Codeword: 11425, Probeset: 2
chr8	134602873	134602905	ZFAT (ENSG00000066827) | 1106 | 1	0	+	134602873	134602905	254,185,39	1	32	0	Codeword: 1106, Probeset: 3
chr18	57551346	57554263	FECH (ENSG00000066926) | 6634 | 1	0	+	57551346	57554263	35,23,27	2	28,4	0,2913	Codeword: 6634, Probeset: 1
chr18	57559178	57559210	FECH (ENSG00000066926) | 6729 | 1	0	+	57559178	57559210	254,185,39	1	32	0	Codeword: 6729, Probeset: 2
chr18	57571429	57571461	FECH (ENSG00000066926) | 14520 | 1	0	+	57571429	57571461	57,135,249	1	32	0	Codeword: 14520, Probeset: 3
chrY	12916007	12916272	DDX3Y (ENSG00000067048) | 8562 | 1	0	-	12916007	12916272	35,23,27	2	20,12	0,253	Codeword: 8562, Probeset: 1
chrY	12914622	12914888	DDX3Y (ENSG00000067048) | 2361 | 1	0	-	12914622	12914888	254,185,39	2	27,5	0,261	Codeword: 2361, Probeset: 2
chrY	12912744	12912776	DDX3Y (ENSG00000067048) | 3949 | 1	0	-	12912744	12912776	57,135,249	1	32	0	Codeword: 3949, Probeset: 3
chr10	3133251	3133283	PFKP (ENSG00000067057) | 7911 | 1	0	-	3133251	3133283	35,23,27	1	32	0	Codeword: 7911, Probeset: 1
chr10	3107241	3107273	PFKP (ENSG00000067057) | 7031 | 1	0	-	3107241	3107273	254,185,39	1	32	0	Codeword: 7031, Probeset: 2
chr10	3135763	3135795	PFKP (ENSG00000067057) | 15691 | 1	0	-	3135763	3135795	57,135,249	1	32	0	Codeword: 15691, Probeset: 3
chr12	6333409	6333441	TNFRSF1A (ENSG00000067182) | 10589 | 1	0	+	6333409	6333441	67,48,136	1	32	0	Codeword: 10589, Probeset: 1
chr12	6330854	6330886	TNFRSF1A (ENSG00000067182) | 4021 | 1	0	+	6330854	6330886	35,23,27	1	32	0	Codeword: 4021, Probeset: 2
chr12	6331661	6331693	TNFRSF1A (ENSG00000067182) | 4021 | 2	0	+	0	0	35,23,27	1	32	0	Codeword: 4021, Probeset: 2
chr12	6328972	6329004	TNFRSF1A (ENSG00000067182) | 17929 | 1	0	+	0	0	57,135,249	1	32	0	Codeword: 17929, Probeset: 3
chr12	6331258	6331290	TNFRSF1A (ENSG00000067182) | 17929 | 2	0	+	0	0	57,135,249	1	32	0	Codeword: 17929, Probeset: 3
chr1	92736411	92736443	EVI5 (ENSG00000067208) | 17705 | 1	0	+	92736411	92736443	35,23,27	1	32	0	Codeword: 17705, Probeset: 1
chr1	92697883	92697915	EVI5 (ENSG00000067208) | 11526 | 1	0	+	92697883	92697915	254,185,39	1	32	0	Codeword: 11526, Probeset: 2
chr1	92607676	92607708	EVI5 (ENSG00000067208) | 15956 | 1	0	+	92607676	92607708	57,135,249	1	32	0	Codeword: 15956, Probeset: 3
chr15	73983251	73983283	STOML1 (ENSG00000067221) | 9269 | 1	0	+	0	0	35,23,27	1	32	0	Codeword: 9269, Probeset: 1
chr15	73989136	73989168	STOML1 (ENSG00000067221) | 7535 | 1	0	+	73989136	73989168	254,185,39	1	32	0	Codeword: 7535, Probeset: 2
chr15	73981715	73981747	STOML1 (ENSG00000067221) | 12995 | 1	0	+	0	0	57,135,249	1	32	0	Codeword: 12995, Probeset: 3
chr15	72209730	72209762	PKM (ENSG00000067225) | 3264 | 1	0	+	72209730	72209762	149,251,81	1	32	0	Codeword: 3264, Probeset: 1
chr15	72199052	72199084	PKM (ENSG00000067225) | 8082 | 1	0	+	0	0	35,23,27	1	32	0	Codeword: 8082, Probeset: 2
chr5	55297292	55297324	DHX29 (ENSG00000067248) | 9232 | 1	0	+	55297292	55297324	35,23,27	1	32	0	Codeword: 9232, Probeset: 1
chr5	55283535	55283567	DHX29 (ENSG00000067248) | 515 | 1	0	+	55283535	55283567	57,135,249	1	32	0	Codeword: 515, Probeset: 2
chr5	55261403	55261435	DHX29 (ENSG00000067248) | 10385 | 1	0	+	55261403	55261435	254,185,39	1	32	0	Codeword: 10385, Probeset: 3
chr15	43413121	43413153	TP53BP1 (ENSG00000067369) | 13300 | 1	0	+	43413121	43413153	57,135,249	1	32	0	Codeword: 13300, Probeset: 1
chr15	43438361	43438393	TP53BP1 (ENSG00000067369) | 16207 | 1	0	+	43438361	43438393	35,23,27	1	32	0	Codeword: 16207, Probeset: 2
chr15	43416379	43416411	TP53BP1 (ENSG00000067369) | 11392 | 1	0	+	43416379	43416411	254,185,39	1	32	0	Codeword: 11392, Probeset: 3
chrX	54924535	54924681	TRO (ENSG00000067445) | 1445 | 1	0	-	54924535	54924681	57,135,249	2	20,12	0,134	Codeword: 1445, Probeset: 1
chrX	54927763	54928616	TRO (ENSG00000067445) | 13873 | 1	0	-	54927763	54928616	254,185,39	2	18,14	0,839	Codeword: 13873, Probeset: 2
chrX	54931326	54931358	TRO (ENSG00000067445) | 10892 | 1	0	-	0	0	35,23,27	1	32	0	Codeword: 10892, Probeset: 3
chr1	218307574	218307606	RRP15 (ENSG00000067533) | 4846 | 1	0	-	218307574	218307606	57,135,249	1	32	0	Codeword: 4846, Probeset: 1
chr1	218302550	218305050	RRP15 (ENSG00000067533) | 18073 | 1	0	-	218302550	218305050	254,185,39	2	9,23	0,2477	Codeword: 18073, Probeset: 2
chr1	218331519	218331551	RRP15 (ENSG00000067533) | 17420 | 1	0	-	0	0	35,23,27	1	32	0	Codeword: 17420, Probeset: 3
chr3	49360284	49360316	RHOA (ENSG00000067560) | 10365 | 1	0	+	49360284	49360316	149,251,81	1	32	0	Codeword: 10365, Probeset: 1
chr3	49359335	49359367	RHOA (ENSG00000067560) | 15018 | 1	0	+	0	0	35,23,27	1	32	0	Codeword: 15018, Probeset: 2
chr1	2150940	2150972	PRKCZ (ENSG00000067606) | 235 | 1	0	-	2150940	2150972	254,185,39	1	32	0	Codeword: 235, Probeset: 1
chr1	2174784	2174816	PRKCZ (ENSG00000067606) | 14885 | 1	0	-	2174784	2174816	57,135,249	1	32	0	Codeword: 14885, Probeset: 2
chr1	2185037	2185069	PRKCZ (ENSG00000067606) | 12456 | 1	0	-	0	0	35,23,27	1	32	0	Codeword: 12456, Probeset: 3
chr1	220136845	220136877	IARS2 (ENSG00000067704) | 10671 | 1	0	-	220136845	220136877	254,185,39	1	32	0	Codeword: 10671, Probeset: 1
chr1	220102759	220103460	IARS2 (ENSG00000067704) | 3328 | 1	0	-	220102759	220103460	57,135,249	2	18,14	0,687	Codeword: 3328, Probeset: 2
chr1	220147600	220147632	IARS2 (ENSG00000067704) | 298 | 1	0	-	220147600	220147632	35,23,27	1	32	0	Codeword: 298, Probeset: 3
chrX	153805145	153805177	PDZD4 (ENSG00000067840) | 1672 | 1	0	+	153805145	153805177	254,185,39	1	32	0	Codeword: 1672, Probeset: 1
chrX	153803168	153803200	PDZD4 (ENSG00000067840) | 15092 | 1	0	+	0	0	35,23,27	1	32	0	Codeword: 15092, Probeset: 2
chrX	153802456	153802488	PDZD4 (ENSG00000067840) | 3990 | 1	0	+	0	0	57,135,249	1	32	0	Codeword: 3990, Probeset: 3
chr18	20970390	20970422	ROCK1 (ENSG00000067900) | 8193 | 1	0	+	20970390	20970422	57,135,249	1	32	0	Codeword: 8193, Probeset: 1
chr18	21049223	21049805	ROCK1 (ENSG00000067900) | 8339 | 1	0	+	21049223	21049805	35,23,27	2	6,26	0,556	Codeword: 8339, Probeset: 2
chr18	20991178	20991210	ROCK1 (ENSG00000067900) | 8431 | 1	0	+	20991178	20991210	254,185,39	1	32	0	Codeword: 8431, Probeset: 3
chr16	67098727	67098759	CBFB (ENSG00000067955) | 5625 | 1	0	-	67098727	67098732	57,135,249	1	32	0	Codeword: 5625, Probeset: 1
chr16	67099042	67099074	CBFB (ENSG00000067955) | 17445 | 1	0	-	0	0	254,185,39	1	32	0	Codeword: 17445, Probeset: 2
chr16	67099712	67099744	CBFB (ENSG00000067955) | 4743 | 1	0	-	0	0	35,23,27	1	32	0	Codeword: 4743, Probeset: 3
chr2	239144680	239144712	HDAC4 (ENSG00000068024) | 6305 | 1	0	+	239144680	239144712	35,23,27	1	32	0	Codeword: 6305, Probeset: 1
chr2	239052361	239052393	HDAC4 (ENSG00000068024) | 13118 | 1	0	+	0	0	254,185,39	1	32	0	Codeword: 13118, Probeset: 2
chr2	239051761	239051793	HDAC4 (ENSG00000068024) | 17016 | 1	0	+	0	0	57,135,249	1	32	0	Codeword: 17016, Probeset: 3
chr3	50331337	50331369	RASSF1 (ENSG00000068028) | 13173 | 1	0	+	50331337	50331369	254,185,39	1	32	0	Codeword: 13173, Probeset: 1
chr3	50330143	50330175	RASSF1 (ENSG00000068028) | 13502 | 1	0	+	0	0	35,23,27	1	32	0	Codeword: 13502, Probeset: 2
chr3	50329797	50329829	RASSF1 (ENSG00000068028) | 4934 | 1	0	+	0	0	57,135,249	1	32	0	Codeword: 4934, Probeset: 3
chr4	1807357	1807389	FGFR3 (ENSG00000068078) | 3457 | 1	0	-	0	0	57,135,249	1	32	0	Codeword: 3457, Probeset: 1
chr4	1807795	1807827	FGFR3 (ENSG00000068078) | 5864 | 1	0	-	0	0	254,185,39	1	32	0	Codeword: 5864, Probeset: 2
chr4	1808299	1808331	FGFR3 (ENSG00000068078) | 513 | 1	0	-	0	0	35,23,27	1	32	0	Codeword: 513, Probeset: 3
chr17	43014131	43014163	IFI35 (ENSG00000068079) | 17114 | 1	0	-	43014131	43014163	57,135,249	1	32	0	Codeword: 17114, Probeset: 1
chr17	43013565	43013597	IFI35 (ENSG00000068079) | 9569 | 1	0	-	43013565	43013597	254,185,39	1	32	0	Codeword: 9569, Probeset: 2
chr17	43014355	43014387	IFI35 (ENSG00000068079) | 862 | 1	0	-	0	0	35,23,27	1	32	0	Codeword: 862, Probeset: 3
chr17	60073223	60073255	HEATR6 (ENSG00000068097) | 1499 | 1	0	+	60073223	60073255	57,135,249	1	32	0	Codeword: 1499, Probeset: 1
chr17	60070735	60070767	HEATR6 (ENSG00000068097) | 9149 | 1	0	+	60070735	60070767	35,23,27	1	32	0	Codeword: 9149, Probeset: 2
chr17	60047314	60047346	HEATR6 (ENSG00000068097) | 4793 | 1	0	+	60047314	60047346	254,185,39	1	32	0	Codeword: 4793, Probeset: 3
chr17	42565029	42565240	COASY (ENSG00000068120) | 11145 | 1	0	-	42565029	42565240	254,185,39	2	18,14	0,197	Codeword: 11145, Probeset: 1
chr17	42563069	42563101	COASY (ENSG00000068120) | 10984 | 1	0	-	42563069	42563101	57,135,249	1	32	0	Codeword: 10984, Probeset: 2
chr17	42566063	42566095	COASY (ENSG00000068120) | 16935 | 1	0	-	0	0	35,23,27	1	32	0	Codeword: 16935, Probeset: 3
chr15	99712627	99712659	MEF2A (ENSG00000068305) | 5317 | 1	0	-	99712627	99712659	149,251,81	1	32	0	Codeword: 5317, Probeset: 1
chr15	99713209	99713241	MEF2A (ENSG00000068305) | 2638 | 1	0	-	0	0	35,23,27	1	32	0	Codeword: 2638, Probeset: 2
chrX	49038094	49038208	TFE3 (ENSG00000068323) | 1022 | 1	0	+	49038094	49038208	254,185,39	2	20,12	0,102	Codeword: 1022, Probeset: 1
chrX	49029918	49029950	TFE3 (ENSG00000068323) | 15361 | 1	0	+	0	0	35,23,27	1	32	0	Codeword: 15361, Probeset: 2
chrX	49029477	49029509	TFE3 (ENSG00000068323) | 424 | 1	0	+	0	0	57,135,249	1	32	0	Codeword: 424, Probeset: 3
chrX	109663391	109665440	ACSL4 (ENSG00000068366) | 3481 | 1	0	+	109663391	109665440	254,185,39	2	11,21	0,2028	Codeword: 3481, Probeset: 1
chrX	109678266	109678298	ACSL4 (ENSG00000068366) | 5813 | 1	0	+	109678266	109678298	57,135,249	1	32	0	Codeword: 5813, Probeset: 2
chrX	109644074	109644106	ACSL4 (ENSG00000068366) | 1533 | 1	0	+	109644074	109644106	35,23,27	1	32	0	Codeword: 1533, Probeset: 3
chr17	59197571	59197603	PRR11 (ENSG00000068489) | 13857 | 1	0	-	59197571	59197603	57,135,249	1	32	0	Codeword: 13857, Probeset: 1
chr17	59197758	59201563	PRR11 (ENSG00000068489) | 16282 | 1	0	-	59197758	59201563	35,23,27	2	31,1	0,3804	Codeword: 16282, Probeset: 2
chr17	59185182	59185449	PRR11 (ENSG00000068489) | 7 | 1	0	-	59185182	59185449	254,185,39	2	22,10	0,257	Codeword: 7, Probeset: 3
chr5	62377748	62381135	KIF2A (ENSG00000068796) | 10729 | 1	0	-	62377748	62381135	149,251,81	2	14,18	0,3369	Codeword: 10729, Probeset: 1
chr5	62353328	62353360	KIF2A (ENSG00000068796) | 554 | 1	0	-	62353328	62353360	35,23,27	1	32	0	Codeword: 554, Probeset: 2
chr19	38881472	38883639	SIRT2 (ENSG00000068903) | 17777 | 1	0	+	38881472	38883639	149,251,81	2	19,13	0,2154	Codeword: 17777, Probeset: 1
chr19	38878878	38878910	SIRT2 (ENSG00000068903) | 13377 | 1	0	+	0	0	35,23,27	1	32	0	Codeword: 13377, Probeset: 2
chr11	64752420	64752452	PYGM (ENSG00000068976) | 17809 | 1	0	+	64752420	64752452	149,251,81	1	32	0	Codeword: 17809, Probeset: 1
chr11	64751618	64751650	PYGM (ENSG00000068976) | 6685 | 1	0	+	64751618	64751650	35,23,27	1	32	0	Codeword: 6685, Probeset: 2
chr5	135027804	135027836	PITX1 (ENSG00000069011) | 2830 | 1	0	+	0	0	35,23,27	1	32	0	Codeword: 2830, Probeset: 1
chr5	135027765	135027797	PITX1 (ENSG00000069011) | 7928 | 1	0	+	0	0	149,251,81	1	32	0	Codeword: 7928, Probeset: 2
chr5	136266335	136266367	TRPC7 (ENSG00000069018) | 9888 | 1	0	+	136266335	136266367	35,23,27	1	32	0	Codeword: 9888, Probeset: 1
chr5	136213528	136213560	TRPC7 (ENSG00000069018) | 6795 | 1	0	+	136213528	136213560	57,135,249	1	32	0	Codeword: 6795, Probeset: 2
chr5	136226229	136231359	TRPC7 (ENSG00000069018) | 6773 | 1	0	+	136226229	136231359	254,185,39	2	26,6	0,5124	Codeword: 6773, Probeset: 3
chr17	73393735	73394226	SDK2 (ENSG00000069188) | 1546 | 1	0	+	73393735	73394226	57,135,249	2	14,18	0,473	Codeword: 1546, Probeset: 1
chr17	73438109	73438141	SDK2 (ENSG00000069188) | 18217 | 1	0	+	73438109	73438141	35,23,27	1	32	0	Codeword: 18217, Probeset: 2
chr17	73350308	73350340	SDK2 (ENSG00000069188) | 5305 | 1	0	+	73350308	73350340	254,185,39	1	32	0	Codeword: 5305, Probeset: 3
chr16	46678947	46678979	VPS35 (ENSG00000069329) | 10362 | 1	0	+	46678947	46678979	35,23,27	1	32	0	Codeword: 10362, Probeset: 1
chr16	46681423	46681455	VPS35 (ENSG00000069329) | 10276 | 1	0	+	46681423	46681455	254,185,39	1	32	0	Codeword: 10276, Probeset: 2
chr16	46663131	46668930	VPS35 (ENSG00000069329) | 14418 | 1	0	+	46663131	46668930	57,135,249	2	31,1	0,5798	Codeword: 14418, Probeset: 3
chr19	44756310	44757018	BCL3 (ENSG00000069399) | 1946 | 1	0	-	44756310	44757018	35,23,27	2	30,2	0,706	Codeword: 1946, Probeset: 1
chr19	44759671	44759703	BCL3 (ENSG00000069399) | 18189 | 1	0	-	0	0	57,135,249	1	32	0	Codeword: 18189, Probeset: 2
chr19	44759852	44759884	BCL3 (ENSG00000069399) | 9829 | 1	0	-	0	0	254,185,39	1	32	0	Codeword: 9829, Probeset: 3
chr12	21872675	21872707	ABCC9 (ENSG00000069431) | 17860 | 1	0	+	21872675	21872707	57,135,249	1	32	0	Codeword: 17860, Probeset: 1
chr12	21923743	21923775	ABCC9 (ENSG00000069431) | 17860 | 2	0	+	0	0	57,135,249	1	32	0	Codeword: 17860, Probeset: 1
chr12	21908189	21910166	ABCC9 (ENSG00000069431) | 14321 | 1	0	+	21908189	21910166	35,23,27	2	22,10	0,1967	Codeword: 14321, Probeset: 2
chr12	21923351	21923383	ABCC9 (ENSG00000069431) | 14321 | 2	0	+	0	0	35,23,27	1	32	0	Codeword: 14321, Probeset: 2
chr12	21925152	21925184	ABCC9 (ENSG00000069431) | 14321 | 3	0	+	0	0	35,23,27	1	32	0	Codeword: 14321, Probeset: 2
chr11	68688079	68688859	GAL (ENSG00000069482) | 13834 | 1	0	-	68688079	68688859	149,251,81	2	21,11	0,769	Codeword: 13834, Probeset: 1
chr11	68691045	68691077	GAL (ENSG00000069482) | 9999 | 1	0	-	0	0	35,23,27	1	32	0	Codeword: 9999, Probeset: 2
chrX	43802190	43802222	MAOB (ENSG00000069535) | 4978 | 1	0	+	43802190	43802222	57,135,249	1	32	0	Codeword: 4978, Probeset: 1
chrX	43793483	43793515	MAOB (ENSG00000069535) | 10070 | 1	0	+	43793483	43793515	35,23,27	1	32	0	Codeword: 10070, Probeset: 2
chrX	43838888	43838920	MAOB (ENSG00000069535) | 6986 | 1	0	+	43838888	43838920	254,185,39	1	32	0	Codeword: 6986, Probeset: 3
chr1	91716616	91716648	TGFBR3 (ENSG00000069702) | 2799 | 1	0	+	91716616	91716648	149,251,81	1	32	0	Codeword: 2799, Probeset: 1
chr1	91734830	91734862	TGFBR3 (ENSG00000069702) | 16589 | 1	0	+	91734830	91734862	35,23,27	1	32	0	Codeword: 16589, Probeset: 2
chr15	55837802	55837834	NEDD4 (ENSG00000069869) | 14274 | 1	0	+	55837802	55837834	57,135,249	1	32	0	Codeword: 14274, Probeset: 1
chr15	55847030	55848399	NEDD4 (ENSG00000069869) | 11379 | 1	0	+	55847030	55848399	35,23,27	2	4,28	0,1341	Codeword: 11379, Probeset: 2
chr15	55842015	55842047	NEDD4 (ENSG00000069869) | 18015 | 1	0	+	55842015	55842047	254,185,39	1	32	0	Codeword: 18015, Probeset: 3
chr15	55228683	55230403	RAB27A (ENSG00000069974) | 2883 | 1	0	+	55228683	55230403	254,185,39	2	29,3	0,1717	Codeword: 2883, Probeset: 1
chr15	55205688	55223903	RAB27A (ENSG00000069974) | 6689 | 1	0	+	55205688	55223903	57,135,249	2	17,15	0,18200	Codeword: 6689, Probeset: 2
chr15	55205367	55205399	RAB27A (ENSG00000069974) | 5008 | 1	0	+	0	0	35,23,27	1	32	0	Codeword: 5008, Probeset: 3
chr12	12203332	12203364	LRP6 (ENSG00000070018) | 10155 | 1	0	+	12203332	12203364	57,135,249	1	32	0	Codeword: 10155, Probeset: 1
chr12	12159133	12159789	LRP6 (ENSG00000070018) | 16034 | 1	0	+	12159133	12159789	35,23,27	2	22,10	0,646	Codeword: 16034, Probeset: 2
chr12	12181287	12181319	LRP6 (ENSG00000070018) | 9464 | 1	0	+	12181287	12181319	254,185,39	1	32	0	Codeword: 9464, Probeset: 3
chr12	14622161	14622193	GUCY2C (ENSG00000070019) | 14651 | 1	0	+	14622161	14622193	254,185,39	1	32	0	Codeword: 14651, Probeset: 1
chr12	14651415	14651447	GUCY2C (ENSG00000070019) | 15810 | 1	0	+	14651415	14651447	57,135,249	1	32	0	Codeword: 15810, Probeset: 2
chr12	14619263	14619295	GUCY2C (ENSG00000070019) | 3404 | 1	0	+	14619263	14619295	35,23,27	1	32	0	Codeword: 3404, Probeset: 3
chr11	17311208	17311240	NUCB2 (ENSG00000070081) | 2767 | 1	0	-	17311208	17311240	35,23,27	1	32	0	Codeword: 2767, Probeset: 1
chr11	17301807	17301839	NUCB2 (ENSG00000070081) | 6587 | 1	0	-	17301807	17301839	149,251,81	1	32	0	Codeword: 6587, Probeset: 2
chr5	44388395	44388427	FGF10 (ENSG00000070193) | 10144 | 1	0	+	44388395	44388427	57,135,249	1	32	0	Codeword: 10144, Probeset: 1
chr5	44304887	44304919	FGF10 (ENSG00000070193) | 10298 | 1	0	+	0	0	254,185,39	1	32	0	Codeword: 10298, Probeset: 2
chr5	44304563	44304595	FGF10 (ENSG00000070193) | 18091 | 1	0	+	0	0	35,23,27	1	32	0	Codeword: 18091, Probeset: 3
chr19	681670	681702	FSTL3 (ENSG00000070404) | 6800 | 1	0	-	681670	681702	57,135,249	1	32	0	Codeword: 6800, Probeset: 1
chr19	682033	682065	FSTL3 (ENSG00000070404) | 3490 | 1	0	-	0	0	254,185,39	1	32	0	Codeword: 3490, Probeset: 2
chr19	682250	682282	FSTL3 (ENSG00000070404) | 8904 | 1	0	-	0	0	35,23,27	1	32	0	Codeword: 8904, Probeset: 3
chr8	42371571	42371603	POLB (ENSG00000070501) | 14615 | 1	0	-	42371571	42371603	57,135,249	1	32	0	Codeword: 14615, Probeset: 1
chr8	42349070	42350018	POLB (ENSG00000070501) | 13744 | 1	0	-	42349070	42350018	254,185,39	2	20,12	0,936	Codeword: 13744, Probeset: 2
chr8	42355551	42357184	POLB (ENSG00000070501) | 15020 | 1	0	-	42355551	42357184	35,23,27	2	16,16	0,1617	Codeword: 15020, Probeset: 3
chr8	42158006	42158038	AP3M2 (ENSG00000070718) | 9309 | 1	0	-	42158006	42158038	149,251,81	1	32	0	Codeword: 9309, Probeset: 1
chr8	42165459	42165491	AP3M2 (ENSG00000070718) | 16999 | 1	0	-	42165459	42165491	35,23,27	1	32	0	Codeword: 16999, Probeset: 2
chr16	57964506	57964538	CNGB1 (ENSG00000070729) | 10272 | 1	0	+	57964506	57964538	57,135,249	1	32	0	Codeword: 10272, Probeset: 1
chr16	57911815	57911847	CNGB1 (ENSG00000070729) | 5886 | 1	0	+	57911815	57911847	35,23,27	1	32	0	Codeword: 5886, Probeset: 2
chr16	57901540	57901572	CNGB1 (ENSG00000070729) | 3336 | 1	0	+	57901540	57901572	254,185,39	1	32	0	Codeword: 3336, Probeset: 3
chr1	45347975	45355309	TESK2 (ENSG00000070759) | 2536 | 1	0	+	45347975	45355309	35,23,27	2	25,7	0,7327	Codeword: 2536, Probeset: 1
chr1	45344912	45344944	TESK2 (ENSG00000070759) | 622 | 1	0	+	45344912	45344944	149,251,81	1	32	0	Codeword: 622, Probeset: 2
chr16	58116085	58116117	CFAP20 (ENSG00000070761) | 15251 | 1	0	+	58116085	58116117	254,185,39	1	32	0	Codeword: 15251, Probeset: 1
chr16	58113948	58113980	CFAP20 (ENSG00000070761) | 11488 | 1	0	+	0	0	57,135,249	1	32	0	Codeword: 11488, Probeset: 2
chr16	58113830	58113862	CFAP20 (ENSG00000070761) | 15606 | 1	0	+	0	0	35,23,27	1	32	0	Codeword: 15606, Probeset: 3
chr16	58166633	58166665	CSNK2A2 (ENSG00000070770) | 16129 | 1	0	+	58166633	58166665	57,135,249	1	32	0	Codeword: 16129, Probeset: 1
chr16	58167770	58168616	CSNK2A2 (ENSG00000070770) | 14857 | 1	0	+	58167770	58168616	35,23,27	2	25,7	0,839	Codeword: 14857, Probeset: 2
chr16	58196788	58196820	CSNK2A2 (ENSG00000070770) | 857 | 1	0	+	58196788	58196820	254,185,39	1	32	0	Codeword: 857, Probeset: 3
chr5	150256785	150256817	CAMK2A (ENSG00000070808) | 17103 | 1	0	+	150256785	150256817	35,23,27	1	32	0	Codeword: 17103, Probeset: 1
chr5	150221809	150221841	CAMK2A (ENSG00000070808) | 11809 | 1	0	+	0	0	57,135,249	1	32	0	Codeword: 11809, Probeset: 2
chr5	150221529	150221561	CAMK2A (ENSG00000070808) | 4713 | 1	0	+	0	0	254,185,39	1	32	0	Codeword: 4713, Probeset: 3
chr5	150375482	150375514	TCOF1 (ENSG00000070814) | 1417 | 1	0	-	150375482	150375514	149,251,81	1	32	0	Codeword: 1417, Probeset: 1
chr5	150367905	150368735	TCOF1 (ENSG00000070814) | 8720 | 1	0	-	150367905	150368735	35,23,27	2	12,20	0,810	Codeword: 8720, Probeset: 2
chr1	22089993	22090025	CDC42 (ENSG00000070831) | 11687 | 1	0	-	22089993	22090025	35,23,27	1	32	0	Codeword: 11687, Probeset: 1
chr1	22091437	22091469	CDC42 (ENSG00000070831) | 11687 | 2	0	-	22091437	22091469	35,23,27	1	32	0	Codeword: 11687, Probeset: 1
chr1	22053899	22053931	CDC42 (ENSG00000070831) | 8582 | 1	0	-	0	0	72,57,163	1	32	0	Codeword: 8582, Probeset: 2
chr1	22090471	22090503	CDC42 (ENSG00000070831) | 8582 | 2	0	-	0	0	72,57,163	1	32	0	Codeword: 8582, Probeset: 2
chr1	22092183	22092215	CDC42 (ENSG00000070831) | 8582 | 3	0	-	0	0	72,57,163	1	32	0	Codeword: 8582, Probeset: 2
chr1	22576345	22576377	EPHA8 (ENSG00000070886) | 11111 | 1	0	-	22576345	22576377	57,135,249	1	32	0	Codeword: 11111, Probeset: 1
chr1	22602210	22602242	EPHA8 (ENSG00000070886) | 15817 | 1	0	-	0	0	35,23,27	1	32	0	Codeword: 15817, Probeset: 2
chr1	22602711	22602743	EPHA8 (ENSG00000070886) | 5235 | 1	0	-	0	0	254,185,39	1	32	0	Codeword: 5235, Probeset: 3
chr3	8941667	8941699	RAD18 (ENSG00000070950) | 8871 | 1	0	+	8941667	8941699	57,135,249	1	32	0	Codeword: 8871, Probeset: 1
chr3	8881368	8881400	RAD18 (ENSG00000070950) | 8725 | 1	0	+	8881368	8881400	35,23,27	1	32	0	Codeword: 8725, Probeset: 2
chr3	8902456	8902488	RAD18 (ENSG00000070950) | 18441 | 1	0	+	8902456	8902488	254,185,39	1	32	0	Codeword: 18441, Probeset: 3
chr12	89616804	89616836	ATP2B1 (ENSG00000070961) | 16943 | 1	0	+	89616804	89616836	35,23,27	1	32	0	Codeword: 16943, Probeset: 1
chr12	89610484	89611200	ATP2B1 (ENSG00000070961) | 5461 | 1	0	+	89610484	89611200	149,251,81	2	24,8	0,708	Codeword: 5461, Probeset: 2
chr2	101874242	101877024	MAP4K4 (ENSG00000071054) | 1848 | 1	0	-	101874242	101877024	35,23,27	2	10,22	0,2760	Codeword: 1848, Probeset: 1
chr2	101885209	101885241	MAP4K4 (ENSG00000071054) | 12929 | 1	0	-	101885209	101885241	149,251,81	1	32	0	Codeword: 12929, Probeset: 2
chr14	81506142	81506174	SEL1L (ENSG00000071537) | 7468 | 1	0	+	81506142	81506174	254,185,39	1	32	0	Codeword: 7468, Probeset: 1
chr14	81497953	81497985	SEL1L (ENSG00000071537) | 6488 | 1	0	+	81497953	81497985	35,23,27	1	32	0	Codeword: 6488, Probeset: 2
chr14	81499262	81499294	SEL1L (ENSG00000071537) | 6488 | 2	0	+	0	0	35,23,27	1	32	0	Codeword: 6488, Probeset: 2
chr14	81477145	81477177	SEL1L (ENSG00000071537) | 3498 | 1	0	+	81477145	81477177	72,57,163	1	32	0	Codeword: 3498, Probeset: 3
chr14	81498990	81499022	SEL1L (ENSG00000071537) | 3498 | 2	0	+	0	0	72,57,163	1	32	0	Codeword: 3498, Probeset: 3
chr5	917046	917078	TRIP13 (ENSG00000071539) | 16908 | 1	0	-	917046	917078	254,185,39	1	32	0	Codeword: 16908, Probeset: 1
chr5	894866	894898	TRIP13 (ENSG00000071539) | 9703 | 1	0	-	894866	894898	57,135,249	1	32	0	Codeword: 9703, Probeset: 2
chr5	908053	908365	TRIP13 (ENSG00000071539) | 8313 | 1	0	-	908053	908365	35,23,27	2	21,11	0,301	Codeword: 8313, Probeset: 3
chr19	1611790	1611822	TCF3 (ENSG00000071564) | 9551 | 1	0	+	1611790	1611822	57,135,249	1	32	0	Codeword: 9551, Probeset: 1
chr19	1609348	1609380	TCF3 (ENSG00000071564) | 10257 | 1	0	+	0	0	35,23,27	1	32	0	Codeword: 10257, Probeset: 2
chr19	1611118	1611150	TCF3 (ENSG00000071564) | 11726 | 1	0	+	0	0	254,185,39	1	32	0	Codeword: 11726, Probeset: 3
chr2	12723512	12723544	TRIB2 (ENSG00000071575) | 10271 | 1	0	-	12723512	12723544	57,135,249	1	32	0	Codeword: 10271, Probeset: 1
chr2	12723347	12723379	TRIB2 (ENSG00000071575) | 16521 | 1	0	-	12723347	12723379	35,23,27	1	32	0	Codeword: 16521, Probeset: 2
chr2	12741015	12741047	TRIB2 (ENSG00000071575) | 7102 | 1	0	-	0	0	254,185,39	1	32	0	Codeword: 7102, Probeset: 3
chr19	1425949	1428862	DAZAP1 (ENSG00000071626) | 13611 | 1	0	-	1425949	1428862	35,23,27	2	11,21	0,2892	Codeword: 13611, Probeset: 1
chr19	1435430	1435462	DAZAP1 (ENSG00000071626) | 2010 | 1	0	-	0	0	254,185,39	1	32	0	Codeword: 2010, Probeset: 2
chr19	1435628	1435660	DAZAP1 (ENSG00000071626) | 14809 | 1	0	-	0	0	57,135,249	1	32	0	Codeword: 14809, Probeset: 3
chrX	154506874	154506906	FAM3A (ENSG00000071889) | 18098 | 1	0	+	154506874	154506906	149,251,81	1	32	0	Codeword: 18098, Probeset: 1
chrX	154506355	154506387	FAM3A (ENSG00000071889) | 11837 | 1	0	+	0	0	35,23,27	1	32	0	Codeword: 11837, Probeset: 2
chr19	14093682	14093714	PRKACA (ENSG00000072062) | 15432 | 1	0	+	14093682	14093714	254,185,39	1	32	0	Codeword: 15432, Probeset: 1
chr19	14102885	14106762	PRKACA (ENSG00000072062) | 7337 | 1	0	+	14102885	14106762	35,23,27	2	29,3	0,3874	Codeword: 7337, Probeset: 2
chr19	14092456	14092488	PRKACA (ENSG00000072062) | 12947 | 1	0	+	0	0	57,135,249	1	32	0	Codeword: 12947, Probeset: 3
chr19	14158526	14159095	ADGRL1 (ENSG00000072071) | 14421 | 1	0	+	14158526	14159095	35,23,27	2	26,6	0,563	Codeword: 14421, Probeset: 1
chr19	14155434	14155466	ADGRL1 (ENSG00000072071) | 17879 | 1	0	+	14155434	14155466	57,135,249	1	32	0	Codeword: 17879, Probeset: 2
chr19	14159570	14159752	ADGRL1 (ENSG00000072071) | 12926 | 1	0	+	14159570	14159752	254,185,39	2	14,18	0,164	Codeword: 12926, Probeset: 3
chr14	68880877	68880909	ACTN1 (ENSG00000072110) | 8758 | 1	0	+	68880877	68880909	149,251,81	1	32	0	Codeword: 8758, Probeset: 1
chr14	68884255	68884287	ACTN1 (ENSG00000072110) | 12345 | 1	0	+	68884255	68884287	35,23,27	1	32	0	Codeword: 12345, Probeset: 2
chr14	67798200	67798232	ZFYVE26 (ENSG00000072121) | 202 | 1	0	+	67798200	67798232	254,185,39	1	32	0	Codeword: 202, Probeset: 1
chr14	67783143	67783175	ZFYVE26 (ENSG00000072121) | 3814 | 1	0	+	67783143	67783175	57,135,249	1	32	0	Codeword: 3814, Probeset: 2
chr14	67794182	67794214	ZFYVE26 (ENSG00000072121) | 9582 | 1	0	+	67794182	67794214	35,23,27	1	32	0	Codeword: 9582, Probeset: 3
chr17	19651711	19651743	ALDH3A2 (ENSG00000072210) | 169 | 1	0	-	19651711	19651743	35,23,27	1	32	0	Codeword: 169, Probeset: 1
chr17	19661207	19661239	ALDH3A2 (ENSG00000072210) | 15294 | 1	0	-	19661207	19661239	57,135,249	1	32	0	Codeword: 15294, Probeset: 2
chr17	19656511	19656543	ALDH3A2 (ENSG00000072210) | 6902 | 1	0	-	19656511	19656543	254,185,39	1	32	0	Codeword: 6902, Probeset: 3
chr3	196065594	196067543	TFRC (ENSG00000072274) | 11184 | 1	0	+	196065594	196067543	149,251,81	2	6,26	0,1923	Codeword: 11184, Probeset: 1
chr3	196055163	196055195	TFRC (ENSG00000072274) | 912 | 1	0	+	196055163	196055195	35,23,27	1	32	0	Codeword: 912, Probeset: 2
chr17	17818351	17819021	SREBF1 (ENSG00000072310) | 16289 | 1	0	+	17818351	17819021	254,185,39	2	23,9	0,661	Codeword: 16289, Probeset: 1
chr17	17817035	17817067	SREBF1 (ENSG00000072310) | 124 | 1	0	+	17817035	17817067	57,135,249	1	32	0	Codeword: 124, Probeset: 2
chr17	17812192	17812224	SREBF1 (ENSG00000072310) | 1997 | 1	0	+	0	0	35,23,27	1	32	0	Codeword: 1997, Probeset: 3
chrX	111852395	111852427	TRPC5 (ENSG00000072315) | 15577 | 1	0	+	111852395	111852427	254,185,39	1	32	0	Codeword: 15577, Probeset: 1
chrX	111912290	111912322	TRPC5 (ENSG00000072315) | 1731 | 1	0	+	111912290	111912322	35,23,27	1	32	0	Codeword: 1731, Probeset: 2
chrX	111776375	111776407	TRPC5 (ENSG00000072315) | 1051 | 1	0	+	111776375	111776407	57,135,249	1	32	0	Codeword: 1051, Probeset: 3
chr10	58368923	58368955	UBE2D1 (ENSG00000072401) | 304 | 1	0	-	0	0	57,135,249	1	32	0	Codeword: 304, Probeset: 1
chr10	58369298	58369330	UBE2D1 (ENSG00000072401) | 7912 | 1	0	-	0	0	35,23,27	1	32	0	Codeword: 7912, Probeset: 2
chr10	58369788	58369820	UBE2D1 (ENSG00000072401) | 2644 | 1	0	-	0	0	254,185,39	1	32	0	Codeword: 2644, Probeset: 3
chrX	53412998	53413030	SMC1A (ENSG00000072501) | 12010 | 1	0	+	53412998	53413030	254,185,39	1	32	0	Codeword: 12010, Probeset: 1
chrX	53403636	53403668	SMC1A (ENSG00000072501) | 9066 | 1	0	+	53403636	53403668	57,135,249	1	32	0	Codeword: 9066, Probeset: 2
chrX	53409450	53409482	SMC1A (ENSG00000072501) | 14771 | 1	0	+	53409450	53409482	35,23,27	1	32	0	Codeword: 14771, Probeset: 3
chrX	53432096	53432258	HSD17B10 (ENSG00000072506) | 11991 | 1	0	+	53432096	53432258	57,135,249	2	20,12	0,150	Codeword: 11991, Probeset: 1
chrX	53431434	53431466	HSD17B10 (ENSG00000072506) | 3014 | 1	0	+	53431434	53431466	254,185,39	1	32	0	Codeword: 3014, Probeset: 2
chrX	53432333	53432365	HSD17B10 (ENSG00000072506) | 14972 | 1	0	+	53432333	53432365	35,23,27	1	32	0	Codeword: 14972, Probeset: 3
chr11	63902649	63902681	MARK2 (ENSG00000072518) | 4803 | 1	0	-	63902649	63902681	254,185,39	1	32	0	Codeword: 4803, Probeset: 1
chr11	63900814	63900846	MARK2 (ENSG00000072518) | 15444 | 1	0	-	63900814	63900846	57,135,249	1	32	0	Codeword: 15444, Probeset: 2
chr11	63898669	63898790	MARK2 (ENSG00000072518) | 4154 | 1	0	-	63898669	63898790	35,23,27	2	4,28	0,93	Codeword: 4154, Probeset: 3
chr5	163483130	163483162	HMMR (ENSG00000072571) | 2152 | 1	0	-	163483130	163483162	57,135,249	1	32	0	Codeword: 2152, Probeset: 1
chr5	163475609	163475641	HMMR (ENSG00000072571) | 2902 | 1	0	-	163475609	163475641	35,23,27	1	32	0	Codeword: 2902, Probeset: 2
chr5	163471201	163471233	HMMR (ENSG00000072571) | 9624 | 1	0	-	163471201	163471233	254,185,39	1	32	0	Codeword: 9624, Probeset: 3
chr12	132872358	132872390	CHFR (ENSG00000072609) | 1293 | 1	0	+	132872358	132872390	35,23,27	1	32	0	Codeword: 1293, Probeset: 1
chr12	132841497	132841529	CHFR (ENSG00000072609) | 8336 | 1	0	+	0	0	57,135,249	1	32	0	Codeword: 8336, Probeset: 2
chr12	132859094	132859126	CHFR (ENSG00000072609) | 13872 | 1	0	+	132859094	132859126	254,185,39	1	32	0	Codeword: 13872, Probeset: 3
chr1	161677520	161677552	FCGR2B (ENSG00000072694) | 11468 | 1	0	-	161677520	161677552	254,185,39	1	32	0	Codeword: 11468, Probeset: 1
chr1	161677840	161677872	FCGR2B (ENSG00000072694) | 8794 | 1	0	-	0	0	57,135,249	1	32	0	Codeword: 8794, Probeset: 2
chr1	161678058	161678090	FCGR2B (ENSG00000072694) | 15334 | 1	0	-	0	0	35,23,27	1	32	0	Codeword: 15334, Probeset: 3
chr16	68122787	68122819	NFATC3 (ENSG00000072736) | 14251 | 1	0	-	68122787	68122819	254,185,39	1	32	0	Codeword: 14251, Probeset: 1
chr16	68174434	68174466	NFATC3 (ENSG00000072736) | 11596 | 1	0	-	68174434	68174466	35,23,27	1	32	0	Codeword: 11596, Probeset: 2
chr16	68191236	68191268	NFATC3 (ENSG00000072736) | 966 | 1	0	-	68191236	68191268	57,135,249	1	32	0	Codeword: 966, Probeset: 3
chr5	171900002	171900034	FBXW11 (ENSG00000072803) | 17902 | 1	0	+	171900002	171900034	35,23,27	1	32	0	Codeword: 17902, Probeset: 1
chr5	171868687	171868719	FBXW11 (ENSG00000072803) | 2976 | 1	0	+	171868687	171868719	254,185,39	1	32	0	Codeword: 2976, Probeset: 2
chr5	171878034	171878066	FBXW11 (ENSG00000072803) | 18516 | 1	0	+	171878034	171878066	57,135,249	1	32	0	Codeword: 18516, Probeset: 3
chr17	7347965	7348132	ACAP1 (ENSG00000072818) | 11467 | 1	0	-	7347965	7348132	35,23,27	2	26,6	0,161	Codeword: 11467, Probeset: 1
chr17	7343714	7343746	ACAP1 (ENSG00000072818) | 16735 | 1	0	-	7343714	7343746	254,185,39	1	32	0	Codeword: 16735, Probeset: 2
chr17	7349160	7349969	ACAP1 (ENSG00000072818) | 17286 | 1	0	-	7349160	7349969	57,135,249	2	7,25	0,784	Codeword: 17286, Probeset: 3
chr19	16209117	16209149	AP1M1 (ENSG00000072958) | 4441 | 1	0	-	16209117	16209149	35,23,27	1	32	0	Codeword: 4441, Probeset: 1
chr19	16234870	16234902	AP1M1 (ENSG00000072958) | 14081 | 1	0	-	0	0	254,185,39	1	32	0	Codeword: 14081, Probeset: 2
chr19	16235291	16235323	AP1M1 (ENSG00000072958) | 13201 | 1	0	-	0	0	57,135,249	1	32	0	Codeword: 13201, Probeset: 3
chr19	44662925	44662957	PVR (ENSG00000073008) | 1942 | 1	0	-	0	0	35,23,27	1	32	0	Codeword: 1942, Probeset: 1
chr19	44662665	44662697	PVR (ENSG00000073008) | 10317 | 1	0	-	0	0	254,185,39	1	32	0	Codeword: 10317, Probeset: 2
chr19	44663305	44663337	PVR (ENSG00000073008) | 8741 | 1	0	-	0	0	57,135,249	1	32	0	Codeword: 8741, Probeset: 3
chr19	43552870	43552902	XRCC1 (ENSG00000073050) | 5140 | 1	0	+	43552870	43552902	57,135,249	1	32	0	Codeword: 5140, Probeset: 1
chr19	43543648	43543680	XRCC1 (ENSG00000073050) | 14860 | 1	0	+	43543648	43543680	254,185,39	1	32	0	Codeword: 14860, Probeset: 2
chr19	43543315	43543347	XRCC1 (ENSG00000073050) | 10055 | 1	0	+	0	0	35,23,27	1	32	0	Codeword: 10055, Probeset: 3
chr12	124807898	124810176	SCARB1 (ENSG00000073060) | 12883 | 1	0	+	124807898	124810176	35,23,27	2	29,3	0,2275	Codeword: 12883, Probeset: 1
chr12	124777687	124777719	SCARB1 (ENSG00000073060) | 7181 | 1	0	+	0	0	57,135,249	1	32	0	Codeword: 7181, Probeset: 2
chr12	124785836	124785868	SCARB1 (ENSG00000073060) | 7181 | 2	0	+	0	0	57,135,249	1	32	0	Codeword: 7181, Probeset: 2
chr3	127621117	127621149	MCM2 (ENSG00000073111) | 3034 | 1	0	-	127621117	127621149	35,23,27	1	32	0	Codeword: 3034, Probeset: 1
chr3	127608955	127608987	MCM2 (ENSG00000073111) | 2543 | 1	0	-	127608955	127608987	57,135,249	1	32	0	Codeword: 2543, Probeset: 2
chr3	127617081	127617113	MCM2 (ENSG00000073111) | 3889 | 1	0	-	127617081	127617113	254,185,39	1	32	0	Codeword: 3889, Probeset: 3
chr22	50170944	50176958	PANX2 (ENSG00000073150) | 2215 | 1	0	-	50170944	50176958	254,185,39	2	12,20	0,5994	Codeword: 2215, Probeset: 1
chr22	50179246	50179278	PANX2 (ENSG00000073150) | 14420 | 1	0	-	50179246	50179260	57,135,249	1	32	0	Codeword: 14420, Probeset: 2
chr22	50179899	50179931	PANX2 (ENSG00000073150) | 12059 | 1	0	-	0	0	35,23,27	1	32	0	Codeword: 12059, Probeset: 3
chr3	189872882	189872914	TP63 (ENSG00000073282) | 4183 | 1	0	-	189872882	189872914	254,185,39	1	32	0	Codeword: 4183, Probeset: 1
chr3	189866691	189866723	TP63 (ENSG00000073282) | 15484 | 1	0	-	189866691	189866723	35,23,27	1	32	0	Codeword: 15484, Probeset: 2
chr3	189880328	189880360	TP63 (ENSG00000073282) | 1439 | 1	0	-	0	0	72,57,163	1	32	0	Codeword: 1439, Probeset: 3
chr3	189894361	189894393	TP63 (ENSG00000073282) | 1439 | 2	0	-	189894361	189894393	72,57,163	1	32	0	Codeword: 1439, Probeset: 3
chr4	112431242	112431274	ALPK1 (ENSG00000073331) | 13025 | 1	0	-	112431242	112431274	57,135,249	1	32	0	Codeword: 13025, Probeset: 1
chr4	112435297	112438511	ALPK1 (ENSG00000073331) | 15437 | 1	0	-	112435297	112438511	254,185,39	2	4,28	0,3186	Codeword: 15437, Probeset: 2
chr4	112439691	112439723	ALPK1 (ENSG00000073331) | 4957 | 1	0	-	112439691	112439723	35,23,27	1	32	0	Codeword: 4957, Probeset: 3
chrX	10206525	10206557	CLCN4 (ENSG00000073464) | 3723 | 1	0	-	10206525	10206557	57,135,249	1	32	0	Codeword: 3723, Probeset: 1
chrX	10233549	10233581	CLCN4 (ENSG00000073464) | 10728 | 1	0	-	10233549	10233581	254,185,39	1	32	0	Codeword: 10728, Probeset: 2
chrX	10220812	10220844	CLCN4 (ENSG00000073464) | 4965 | 1	0	-	10220812	10220844	35,23,27	1	32	0	Codeword: 4965, Probeset: 3
chr17	35135313	35135345	NLE1 (ENSG00000073536) | 3806 | 1	0	+	35135313	35135345	254,185,39	1	32	0	Codeword: 3806, Probeset: 1
chr17	35132032	35132064	NLE1 (ENSG00000073536) | 12125 | 1	0	+	0	0	57,135,249	1	32	0	Codeword: 12125, Probeset: 2
chr17	35131867	35131899	NLE1 (ENSG00000073536) | 16456 | 1	0	+	0	0	35,23,27	1	32	0	Codeword: 16456, Probeset: 3
chr5	233491	233523	SDHA (ENSG00000073578) | 15031 | 1	0	-	233491	233523	67,48,136	1	32	0	Codeword: 15031, Probeset: 1
chr5	240367	240399	SDHA (ENSG00000073578) | 17213 | 1	0	-	240367	240399	255,130,29	1	32	0	Codeword: 17213, Probeset: 2
chr5	256526	256558	SDHA (ENSG00000073578) | 12027 | 1	0	-	0	0	57,135,249	1	32	0	Codeword: 12027, Probeset: 3
chr17	40636455	40636487	SMARCE1 (ENSG00000073584) | 13465 | 1	0	+	40636455	40636487	35,23,27	1	32	0	Codeword: 13465, Probeset: 1
chr17	40642051	40642083	SMARCE1 (ENSG00000073584) | 13465 | 2	0	+	0	0	35,23,27	1	32	0	Codeword: 13465, Probeset: 1
chr17	40645047	40645079	SMARCE1 (ENSG00000073584) | 13465 | 3	0	+	0	0	35,23,27	1	32	0	Codeword: 13465, Probeset: 1
chr17	40630894	40631593	SMARCE1 (ENSG00000073584) | 2711 | 1	0	+	40630894	40631593	67,48,136	2	30,2	0,697	Codeword: 2711, Probeset: 2
chr17	40641838	40641870	SMARCE1 (ENSG00000073584) | 2711 | 2	0	+	0	0	67,48,136	1	32	0	Codeword: 2711, Probeset: 2
chr17	40644519	40644551	SMARCE1 (ENSG00000073584) | 2711 | 3	0	+	0	0	67,48,136	1	32	0	Codeword: 2711, Probeset: 2
chr17	40628467	40628499	SMARCE1 (ENSG00000073584) | 1160 | 1	0	+	0	0	35,24,28	1	32	0	Codeword: 1160, Probeset: 3
chr17	40629900	40629932	SMARCE1 (ENSG00000073584) | 1160 | 2	0	+	0	0	35,24,28	1	32	0	Codeword: 1160, Probeset: 3
chr17	40640837	40640869	SMARCE1 (ENSG00000073584) | 1160 | 3	0	+	0	0	35,24,28	1	32	0	Codeword: 1160, Probeset: 3
chr17	40644216	40644248	SMARCE1 (ENSG00000073584) | 1160 | 4	0	+	0	0	35,24,28	1	32	0	Codeword: 1160, Probeset: 3
chr17	39904956	39905449	GSDMB (ENSG00000073605) | 9129 | 1	0	+	39904956	39905449	57,135,249	2	8,24	0,469	Codeword: 9129, Probeset: 1
chr17	39909791	39909823	GSDMB (ENSG00000073605) | 8778 | 1	0	+	39909791	39909823	35,23,27	1	32	0	Codeword: 8778, Probeset: 2
chr17	39912428	39912460	GSDMB (ENSG00000073605) | 7688 | 1	0	+	39912428	39912460	254,185,39	1	32	0	Codeword: 7688, Probeset: 3
chr3	136078378	136078410	PPP2R3A (ENSG00000073711) | 9359 | 1	0	-	136078378	136078410	254,185,39	1	32	0	Codeword: 9359, Probeset: 1
chr3	136103332	136103364	PPP2R3A (ENSG00000073711) | 9360 | 1	0	-	136103332	136103364	57,135,249	1	32	0	Codeword: 9360, Probeset: 2
chr3	136026924	136026956	PPP2R3A (ENSG00000073711) | 10457 | 1	0	-	136026924	136026956	35,23,27	1	32	0	Codeword: 10457, Probeset: 3
chr1	157833400	157833432	CD5L (ENSG00000073754) | 2876 | 1	0	+	157833400	157833432	57,135,249	1	32	0	Codeword: 2876, Probeset: 1
chr1	157835956	157835988	CD5L (ENSG00000073754) | 306 | 1	0	+	157835956	157835988	35,23,27	1	32	0	Codeword: 306, Probeset: 2
chr1	157831887	157831919	CD5L (ENSG00000073754) | 3294 | 1	0	+	0	0	254,185,39	1	32	0	Codeword: 3294, Probeset: 3
chr1	186678324	186678356	PTGS2 (ENSG00000073756) | 3531 | 1	0	+	186678324	186678356	35,23,27	1	32	0	Codeword: 3531, Probeset: 1
chr1	186676469	186676501	PTGS2 (ENSG00000073756) | 2266 | 1	0	+	186676469	186676501	254,185,39	1	32	0	Codeword: 2266, Probeset: 2
chr1	186674633	186674665	PTGS2 (ENSG00000073756) | 7029 | 1	0	+	186674633	186674665	57,135,249	1	32	0	Codeword: 7029, Probeset: 3
chr3	185696624	185696656	IGF2BP2 (ENSG00000073792) | 8918 | 1	0	+	185696624	185696656	254,185,39	1	32	0	Codeword: 8918, Probeset: 1
chr3	185675834	185675866	IGF2BP2 (ENSG00000073792) | 9201 | 1	0	+	185675834	185675866	35,23,27	1	32	0	Codeword: 9201, Probeset: 2
chr3	185649495	185649527	IGF2BP2 (ENSG00000073792) | 2409 | 1	0	+	185649495	185649527	57,135,249	1	32	0	Codeword: 2409, Probeset: 3
chr3	187051248	187051280	ST6GAL1 (ENSG00000073849) | 10931 | 1	0	-	187051248	187051280	35,23,27	1	32	0	Codeword: 10931, Probeset: 1
chr3	187076614	187076646	ST6GAL1 (ENSG00000073849) | 7692 | 1	0	-	0	0	149,251,81	1	32	0	Codeword: 7692, Probeset: 2
chr17	47744340	47744500	TBX21 (ENSG00000073861) | 15100 | 1	0	-	47744340	47744500	35,23,27	2	13,19	0,141	Codeword: 15100, Probeset: 1
chr17	47745416	47745448	TBX21 (ENSG00000073861) | 9541 | 1	0	-	0	0	57,135,249	1	32	0	Codeword: 9541, Probeset: 2
chr17	47745891	47745923	TBX21 (ENSG00000073861) | 2807 | 1	0	-	0	0	254,185,39	1	32	0	Codeword: 2807, Probeset: 3
chr11	85981223	85981771	PICALM (ENSG00000073921) | 17038 | 1	0	+	85981223	85981771	149,251,81	2	5,27	0,521	Codeword: 17038, Probeset: 1
chr11	86022439	86026293	PICALM (ENSG00000073921) | 14124 | 1	0	+	86022439	86026293	35,23,27	2	30,2	0,3852	Codeword: 14124, Probeset: 2
chr2	120989329	120989361	GLI2 (ENSG00000074047) | 15914 | 1	0	-	120989329	120989361	57,135,249	1	32	0	Codeword: 15914, Probeset: 1
chr2	120991048	120991080	GLI2 (ENSG00000074047) | 12860 | 1	0	-	0	0	254,185,39	1	32	0	Codeword: 12860, Probeset: 2
chr2	120991452	120991484	GLI2 (ENSG00000074047) | 11262 | 1	0	-	0	0	35,23,27	1	32	0	Codeword: 11262, Probeset: 3
chr19	15165994	15166026	NOTCH3 (ENSG00000074181) | 2038 | 1	0	+	15165994	15166026	35,23,27	1	32	0	Codeword: 2038, Probeset: 1
chr19	15187127	15187159	NOTCH3 (ENSG00000074181) | 18596 | 1	0	+	15187127	15187159	149,251,81	1	32	0	Codeword: 18596, Probeset: 2
chr11	86277000	86277032	EED (ENSG00000074266) | 7051 | 1	0	-	86277000	86277032	254,185,39	1	32	0	Codeword: 7051, Probeset: 1
chr11	86278472	86278504	EED (ENSG00000074266) | 4989 | 1	0	-	86278472	86278504	57,135,249	1	32	0	Codeword: 4989, Probeset: 2
chr11	86278636	86278668	EED (ENSG00000074266) | 16951 | 1	0	-	0	0	35,23,27	1	32	0	Codeword: 16951, Probeset: 3
chr5	176584660	176584692	CDHR2 (ENSG00000074276) | 2100 | 1	0	-	176584660	176584692	35,23,27	1	32	0	Codeword: 2100, Probeset: 1
chr5	176589039	176589071	CDHR2 (ENSG00000074276) | 8870 | 1	0	-	176589039	176589071	254,185,39	1	32	0	Codeword: 8870, Probeset: 2
chr5	176590682	176591236	CDHR2 (ENSG00000074276) | 2111 | 1	0	-	176590682	176591236	57,135,249	2	5,27	0,527	Codeword: 2111, Probeset: 3
chr11	18481857	18483889	TSG101 (ENSG00000074319) | 16693 | 1	0	+	18481857	18483889	254,185,39	2	12,20	0,2012	Codeword: 16693, Probeset: 1
chr11	18483970	18484002	TSG101 (ENSG00000074319) | 18595 | 1	0	+	18483970	18484002	57,135,249	1	32	0	Codeword: 18595, Probeset: 2
chr11	18468893	18468925	TSG101 (ENSG00000074319) | 11878 | 1	0	+	0	0	35,23,27	1	32	0	Codeword: 11878, Probeset: 3
chr11	18480328	18480360	TSG101 (ENSG00000074319) | 11878 | 2	0	+	0	0	35,23,27	1	32	0	Codeword: 11878, Probeset: 3
chr17	3829326	3829358	NCBP3 (ENSG00000074356) | 17441 | 1	0	+	3829326	3829358	35,23,27	1	32	0	Codeword: 17441, Probeset: 1
chr17	3818534	3818566	NCBP3 (ENSG00000074356) | 1751 | 1	0	+	3818534	3818566	57,135,249	1	32	0	Codeword: 1751, Probeset: 2
chr17	3822030	3824951	NCBP3 (ENSG00000074356) | 10483 | 1	0	+	3822030	3824951	254,185,39	2	22,10	0,2911	Codeword: 10483, Probeset: 3
chr15	63326333	63327156	CA12 (ENSG00000074410) | 14502 | 1	0	+	63326333	63327156	35,23,27	2	24,8	0,815	Codeword: 14502, Probeset: 1
chr15	63325725	63325757	CA12 (ENSG00000074410) | 4775 | 1	0	+	0	0	57,135,249	1	32	0	Codeword: 4775, Probeset: 2
chr15	63325547	63325579	CA12 (ENSG00000074410) | 12971 | 1	0	+	0	0	254,185,39	1	32	0	Codeword: 12971, Probeset: 3
chr12	95786981	95787013	NTN4 (ENSG00000074527) | 14195 | 1	0	+	95786981	95787013	57,135,249	1	32	0	Codeword: 14195, Probeset: 1
chr12	95665916	95665948	NTN4 (ENSG00000074527) | 10388 | 1	0	+	95665916	95665948	35,23,27	1	32	0	Codeword: 10388, Probeset: 2
chr12	95710554	95710586	NTN4 (ENSG00000074527) | 9282 | 1	0	+	95710554	95710586	254,185,39	1	32	0	Codeword: 9282, Probeset: 3
chr15	65446907	65446939	DPP8 (ENSG00000074603) | 6041 | 1	0	+	65446907	65446939	35,23,27	1	32	0	Codeword: 6041, Probeset: 1
chr15	65500665	65500697	DPP8 (ENSG00000074603) | 2539 | 1	0	+	65500665	65500697	57,135,249	1	32	0	Codeword: 2539, Probeset: 2
chr15	65467186	65467218	DPP8 (ENSG00000074603) | 4232 | 1	0	+	65467186	65467218	254,185,39	1	32	0	Codeword: 4232, Probeset: 3
chr15	65650430	65650462	SLC24A1 (ENSG00000074621) | 12443 | 1	0	-	65650430	65650462	35,23,27	1	32	0	Codeword: 12443, Probeset: 1
chr15	65650597	65650629	SLC24A1 (ENSG00000074621) | 14818 | 1	0	-	65650597	65650629	254,185,39	1	32	0	Codeword: 14818, Probeset: 2
chr15	65625667	65625699	SLC24A1 (ENSG00000074621) | 3139 | 1	0	-	65625667	65625699	57,135,249	1	32	0	Codeword: 3139, Probeset: 3
chr4	48071585	48071617	TXK (ENSG00000074966) | 1706 | 1	0	+	48071585	48071617	35,23,27	1	32	0	Codeword: 1706, Probeset: 1
chr4	48074026	48076406	TXK (ENSG00000074966) | 14882 | 1	0	+	48074026	48076406	57,135,249	2	27,5	0,2375	Codeword: 14882, Probeset: 2
chr4	48080085	48080117	TXK (ENSG00000074966) | 6574 | 1	0	+	48080085	48080117	254,185,39	1	32	0	Codeword: 6574, Probeset: 3
chr20	63428369	63428401	KCNQ2 (ENSG00000075043) | 199 | 1	0	+	63428369	63428401	72,57,163	1	32	0	Codeword: 199, Probeset: 1
chr20	63433729	63433761	KCNQ2 (ENSG00000075043) | 199 | 2	0	+	63433744	63433761	72,57,163	1	32	0	Codeword: 199, Probeset: 1
chr20	63406046	63406078	KCNQ2 (ENSG00000075043) | 2993 | 1	0	+	0	0	254,185,39	1	32	0	Codeword: 2993, Probeset: 2
chr20	63405056	63405088	KCNQ2 (ENSG00000075043) | 16936 | 1	0	+	0	0	35,23,27	1	32	0	Codeword: 16936, Probeset: 3
chr10	69407257	69408930	TACR2 (ENSG00000075073) | 15059 | 1	0	+	69407257	69408930	254,185,39	2	23,9	0,1664	Codeword: 15059, Probeset: 1
chr10	69404592	69404624	TACR2 (ENSG00000075073) | 10029 | 1	0	+	0	0	35,23,27	1	32	0	Codeword: 10029, Probeset: 2
chr10	69404209	69404241	TACR2 (ENSG00000075073) | 7576 | 1	0	+	0	0	57,135,249	1	32	0	Codeword: 7576, Probeset: 3
chr7	88208518	88208550	SRI (ENSG00000075142) | 12150 | 1	0	+	88208518	88208550	149,251,81	1	32	0	Codeword: 12150, Probeset: 1
chr7	88210912	88217140	SRI (ENSG00000075142) | 9364 | 1	0	+	88210912	88217140	35,23,27	2	13,19	0,6209	Codeword: 9364, Probeset: 2
chr7	84007382	84007414	SEMA3A (ENSG00000075213) | 783 | 1	0	+	84007382	84007414	57,135,249	1	32	0	Codeword: 783, Probeset: 1
chr7	84129129	84129161	SEMA3A (ENSG00000075213) | 7153 | 1	0	+	84129129	84129161	35,23,27	1	32	0	Codeword: 7153, Probeset: 2
chr7	83961499	83961531	SEMA3A (ENSG00000075213) | 7597 | 1	0	+	83961499	83961531	254,185,39	1	32	0	Codeword: 7597, Probeset: 3
chr7	80744963	80744995	SEMA3C (ENSG00000075223) | 9189 | 1	0	+	80744963	80744995	35,23,27	1	32	0	Codeword: 9189, Probeset: 1
chr7	80748903	80748935	SEMA3C (ENSG00000075223) | 10554 | 1	0	+	80748903	80748935	149,251,81	1	32	0	Codeword: 10554, Probeset: 2
chr11	108136486	108136518	ACAT1 (ENSG00000075239) | 7328 | 1	0	-	0	0	35,23,27	1	32	0	Codeword: 7328, Probeset: 1
chr11	108138998	108139030	ACAT1 (ENSG00000075239) | 7328 | 2	0	-	108138998	108139030	35,23,27	1	32	0	Codeword: 7328, Probeset: 1
chr11	108147335	108147367	ACAT1 (ENSG00000075239) | 15260 | 1	0	-	108147335	108147367	57,135,249	1	32	0	Codeword: 15260, Probeset: 2
chr11	108147436	108147468	ACAT1 (ENSG00000075239) | 12232 | 1	0	-	0	0	254,185,39	1	32	0	Codeword: 12232, Probeset: 3
chr22	46398620	46399731	CELSR1 (ENSG00000075275) | 15413 | 1	0	+	46398620	46399731	57,135,249	2	17,15	0,1096	Codeword: 15413, Probeset: 1
chr22	46535569	46535601	CELSR1 (ENSG00000075275) | 6002 | 1	0	+	46535569	46535601	35,23,27	1	32	0	Codeword: 6002, Probeset: 2
chr22	46534146	46534178	CELSR1 (ENSG00000075275) | 6912 | 1	0	+	46534146	46534178	254,185,39	1	32	0	Codeword: 6912, Probeset: 3
chr7	87846997	87847029	SLC25A40 (ENSG00000075303) | 18053 | 1	0	+	87846997	87847029	35,23,27	1	32	0	Codeword: 18053, Probeset: 1
chr7	87836239	87836271	SLC25A40 (ENSG00000075303) | 17234 | 1	0	+	87836248	87836271	254,185,39	1	32	0	Codeword: 17234, Probeset: 2
chr7	87835976	87836008	SLC25A40 (ENSG00000075303) | 11150 | 1	0	+	0	0	57,135,249	1	32	0	Codeword: 11150, Probeset: 3
chr11	69772775	69772807	FGF4 (ENSG00000075388) | 2069 | 1	0	+	0	0	254,185,39	1	32	0	Codeword: 2069, Probeset: 1
chr11	69772480	69772512	FGF4 (ENSG00000075388) | 1290 | 1	0	+	0	0	57,135,249	1	32	0	Codeword: 1290, Probeset: 2
chr11	69771909	69771941	FGF4 (ENSG00000075388) | 267 | 1	0	+	0	0	35,23,27	1	32	0	Codeword: 267, Probeset: 3
chr3	172187076	172187108	FNDC3B (ENSG00000075420) | 7272 | 1	0	-	0	0	57,135,249	1	32	0	Codeword: 7272, Probeset: 1
chr3	172352968	172353000	FNDC3B (ENSG00000075420) | 7272 | 2	0	-	172352968	172353000	57,135,249	1	32	0	Codeword: 7272, Probeset: 1
chr3	172295464	172295496	FNDC3B (ENSG00000075420) | 5687 | 1	0	-	172295464	172295496	35,23,27	1	32	0	Codeword: 5687, Probeset: 2
chr17	66879041	66880571	CACNG5 (ENSG00000075429) | 2731 | 1	0	-	66879041	66880571	35,23,27	2	17,15	0,1515	Codeword: 2731, Probeset: 1
chr17	66884988	66885020	CACNG5 (ENSG00000075429) | 11051 | 1	0	-	66884988	66885020	254,185,39	1	32	0	Codeword: 11051, Probeset: 2
chr17	66885207	66885239	CACNG5 (ENSG00000075429) | 10255 | 1	0	-	66885207	66885239	57,135,249	1	32	0	Codeword: 10255, Probeset: 3
chr17	67030542	67030574	CACNG4 (ENSG00000075461) | 6904 | 1	0	-	67030542	67030574	35,23,27	1	32	0	Codeword: 6904, Probeset: 1
chr17	67031307	67031339	CACNG4 (ENSG00000075461) | 7398 | 1	0	-	0	0	254,185,39	1	32	0	Codeword: 7398, Probeset: 2
chr17	67031966	67031998	CACNG4 (ENSG00000075461) | 6346 | 1	0	-	0	0	57,135,249	1	32	0	Codeword: 6346, Probeset: 3
chr7	5605351	5605383	FSCN1 (ENSG00000075618) | 421 | 1	0	-	5605351	5605383	35,23,27	1	32	0	Codeword: 421, Probeset: 1
chr7	5605835	5605867	FSCN1 (ENSG00000075618) | 5294 | 1	0	-	0	0	149,251,81	1	32	0	Codeword: 5294, Probeset: 2
chr3	171724780	171726041	PLD1 (ENSG00000075651) | 10690 | 1	0	+	171724780	171726041	49,31,69	2	8,24	0,1237	Codeword: 10690, Probeset: 1
chr3	171792983	171793015	PLD1 (ENSG00000075651) | 10690 | 2	0	+	0	0	49,31,69	1	32	0	Codeword: 10690, Probeset: 1
chr3	171662069	171662101	PLD1 (ENSG00000075651) | 11155 | 1	0	+	171662069	171662101	35,23,27	1	32	0	Codeword: 11155, Probeset: 2
chr3	171792248	171792280	PLD1 (ENSG00000075651) | 11155 | 2	0	+	0	0	35,23,27	1	32	0	Codeword: 11155, Probeset: 2
chr3	171662117	171662149	PLD1 (ENSG00000075651) | 13553 | 1	0	+	171662117	171662149	57,135,249	1	32	0	Codeword: 13553, Probeset: 3
chr3	171793556	171793588	PLD1 (ENSG00000075651) | 13553 | 2	0	+	0	0	57,135,249	1	32	0	Codeword: 13553, Probeset: 3
chr3	197130610	197130642	DLG1 (ENSG00000075711) | 3131 | 1	0	+	197130610	197130642	35,23,27	1	32	0	Codeword: 3131, Probeset: 1
chr3	197090980	197091012	DLG1 (ENSG00000075711) | 11613 | 1	0	+	197090980	197091012	149,251,81	1	32	0	Codeword: 11613, Probeset: 2
chr3	128813332	128813364	RAB7A (ENSG00000075785) | 4407 | 1	0	-	128813332	128813364	57,135,249	1	32	0	Codeword: 4407, Probeset: 1
chr3	128813726	128813758	RAB7A (ENSG00000075785) | 2631 | 1	0	-	0	0	254,185,39	1	32	0	Codeword: 2631, Probeset: 2
chr3	128814305	128814337	RAB7A (ENSG00000075785) | 5169 | 1	0	-	0	0	35,23,27	1	32	0	Codeword: 5169, Probeset: 3
chr12	108560881	108560913	SART3 (ENSG00000075856) | 8289 | 1	0	+	108560881	108560913	254,185,39	1	32	0	Codeword: 8289, Probeset: 1
chr12	108531231	108531263	SART3 (ENSG00000075856) | 8986 | 1	0	+	108531231	108531263	72,57,163	1	32	0	Codeword: 8986, Probeset: 2
chr12	108561324	108561356	SART3 (ENSG00000075856) | 8986 | 2	0	+	0	0	72,57,163	1	32	0	Codeword: 8986, Probeset: 2
chr12	108530241	108530273	SART3 (ENSG00000075856) | 3138 | 1	0	+	108530241	108530273	35,23,27	1	32	0	Codeword: 3138, Probeset: 3
chr10	100781333	100781365	PAX2 (ENSG00000075891) | 1410 | 1	0	-	100781333	100781365	35,23,27	1	32	0	Codeword: 1410, Probeset: 1
chr10	100829173	100829205	PAX2 (ENSG00000075891) | 15957 | 1	0	-	0	0	254,185,39	1	32	0	Codeword: 15957, Probeset: 2
chr10	100828114	100828146	PAX2 (ENSG00000075891) | 17061 | 1	0	-	0	0	57,135,249	1	32	0	Codeword: 17061, Probeset: 3
chr3	12572355	12574805	MKRN2 (ENSG00000075975) | 6906 | 1	0	-	12572355	12574805	57,135,249	2	18,14	0,2436	Codeword: 6906, Probeset: 1
chr3	12576704	12576736	MKRN2 (ENSG00000075975) | 6130 | 1	0	-	12576704	12576736	254,185,39	1	32	0	Codeword: 6130, Probeset: 2
chr3	12582410	12582442	MKRN2 (ENSG00000075975) | 4097 | 1	0	-	0	0	35,23,27	1	32	0	Codeword: 4097, Probeset: 3
chr2	135856869	135857914	MCM6 (ENSG00000076003) | 12104 | 1	0	+	135856869	135857914	35,23,27	2	14,18	0,1027	Codeword: 12104, Probeset: 1
chr2	135844629	135844661	MCM6 (ENSG00000076003) | 6579 | 1	0	+	135844629	135844661	57,135,249	1	32	0	Codeword: 6579, Probeset: 2
chr2	135866206	135866238	MCM6 (ENSG00000076003) | 11615 | 1	0	+	135866206	135866238	254,185,39	1	32	0	Codeword: 11615, Probeset: 3
chr11	114440693	114440725	REXO2 (ENSG00000076043) | 14310 | 1	0	-	114440693	114440725	35,23,27	1	32	0	Codeword: 14310, Probeset: 1
chr11	114450000	114450032	REXO2 (ENSG00000076043) | 2971 | 1	0	-	0	0	149,251,81	1	32	0	Codeword: 2971, Probeset: 2
chr12	56581184	56581216	RBMS2 (ENSG00000076067) | 8381 | 1	0	-	56581184	56581216	57,135,249	1	32	0	Codeword: 8381, Probeset: 1
chr12	56588350	56588939	RBMS2 (ENSG00000076067) | 14904 | 1	0	-	56588350	56588939	254,185,39	2	24,8	0,581	Codeword: 14904, Probeset: 2
chr12	56589435	56589467	RBMS2 (ENSG00000076067) | 13730 | 1	0	-	0	0	35,23,27	1	32	0	Codeword: 13730, Probeset: 3
chr3	37047585	37047617	MLH1 (ENSG00000076242) | 9288 | 1	0	-	37047585	37047617	35,23,27	1	32	0	Codeword: 9288, Probeset: 1
chr3	37048930	37048962	MLH1 (ENSG00000076242) | 12039 | 1	0	-	37048930	37048962	254,185,39	1	32	0	Codeword: 12039, Probeset: 2
chr3	37014501	37014533	MLH1 (ENSG00000076242) | 9097 | 1	0	-	37014501	37014533	57,135,249	1	32	0	Codeword: 9097, Probeset: 3
chr12	109103527	109103559	UNG (ENSG00000076248) | 10579 | 1	0	-	109103527	109103559	254,185,39	1	32	0	Codeword: 10579, Probeset: 1
chr12	109098606	109098638	UNG (ENSG00000076248) | 10423 | 1	0	-	109098606	109098638	35,23,27	1	32	0	Codeword: 10423, Probeset: 2
chr12	109110570	109110602	UNG (ENSG00000076248) | 4501 | 1	0	-	0	0	57,135,249	1	32	0	Codeword: 4501, Probeset: 3
chr17	28584737	28585125	SPAG5 (ENSG00000076382) | 5738 | 1	0	+	28584737	28585125	57,135,249	2	8,24	0,364	Codeword: 5738, Probeset: 1
chr17	28579188	28579220	SPAG5 (ENSG00000076382) | 7394 | 1	0	+	28579188	28579220	254,185,39	1	32	0	Codeword: 7394, Probeset: 2
chr17	28592423	28592455	SPAG5 (ENSG00000076382) | 6903 | 1	0	+	28592423	28592455	35,23,27	1	32	0	Codeword: 6903, Probeset: 3
chr12	110028602	110028634	ANKRD13A (ENSG00000076513) | 2426 | 1	0	-	110028602	110028634	57,135,249	1	32	0	Codeword: 2426, Probeset: 1
chr12	110018424	110018456	ANKRD13A (ENSG00000076513) | 4333 | 1	0	-	110018424	110018456	35,23,27	1	32	0	Codeword: 4333, Probeset: 2
chr12	110024064	110024096	ANKRD13A (ENSG00000076513) | 16089 | 1	0	-	110024064	110024096	254,185,39	1	32	0	Codeword: 16089, Probeset: 3
chr12	109246183	109246215	ACACB (ENSG00000076555) | 1759 | 1	0	-	109246183	109246215	254,185,39	1	32	0	Codeword: 1759, Probeset: 1
chr12	109216632	109216664	ACACB (ENSG00000076555) | 18109 | 1	0	-	109216632	109216664	57,135,249	1	32	0	Codeword: 18109, Probeset: 2
chr12	109193663	109193695	ACACB (ENSG00000076555) | 4931 | 1	0	-	109193663	109193695	35,23,27	1	32	0	Codeword: 4931, Probeset: 3
chr17	28749492	28749524	TRAF4 (ENSG00000076604) | 4404 | 1	0	-	28749492	28749524	35,23,27	1	32	0	Codeword: 4404, Probeset: 1
chr17	28749930	28749962	TRAF4 (ENSG00000076604) | 11753 | 1	0	-	0	0	57,135,249	1	32	0	Codeword: 11753, Probeset: 2
chr17	28750489	28750521	TRAF4 (ENSG00000076604) | 11426 | 1	0	-	0	0	254,185,39	1	32	0	Codeword: 11426, Probeset: 3
chr19	10333966	10333998	ICAM3 (ENSG00000076662) | 1144 | 1	0	+	10333966	10333998	35,23,27	1	32	0	Codeword: 1144, Probeset: 1
chr19	10334756	10335071	ICAM3 (ENSG00000076662) | 17169 | 1	0	+	10334756	10335071	57,135,249	2	26,6	0,309	Codeword: 17169, Probeset: 2
chr19	10334380	10334531	ICAM3 (ENSG00000076662) | 2758 | 1	0	+	10334380	10334531	254,185,39	2	28,4	0,147	Codeword: 2758, Probeset: 3
chr10	103105730	103105762	NT5C2 (ENSG00000076685) | 16775 | 1	0	+	103105730	103105762	254,185,39	1	32	0	Codeword: 16775, Probeset: 1
chr10	103094021	103094362	NT5C2 (ENSG00000076685) | 9753 | 1	0	+	103094021	103094362	35,23,27	2	17,15	0,326	Codeword: 9753, Probeset: 2
chr10	103090735	103090767	NT5C2 (ENSG00000076685) | 102 | 1	0	+	103090735	103090767	57,135,249	1	32	0	Codeword: 102, Probeset: 3
chr11	119310397	119310429	MCAM (ENSG00000076706) | 6173 | 1	0	+	119310397	119310429	149,251,81	1	32	0	Codeword: 6173, Probeset: 1
chr11	119308905	119308937	MCAM (ENSG00000076706) | 5650 | 1	0	+	0	0	35,23,27	1	32	0	Codeword: 5650, Probeset: 2
chr3	25596485	25596517	RARB (ENSG00000077092) | 13711 | 1	0	-	25596485	25596517	35,23,27	1	32	0	Codeword: 13711, Probeset: 1
chr3	25569790	25569822	RARB (ENSG00000077092) | 17731 | 1	0	-	25569790	25569822	254,185,39	1	32	0	Codeword: 17731, Probeset: 2
chr3	25594522	25594554	RARB (ENSG00000077092) | 3203 | 1	0	-	25594522	25594554	57,135,249	1	32	0	Codeword: 3203, Probeset: 3
chr3	25630447	25630810	TOP2B (ENSG00000077097) | 10849 | 1	0	+	25630447	25630810	254,185,39	2	22,10	0,353	Codeword: 10849, Probeset: 1
chr3	25623566	25623598	TOP2B (ENSG00000077097) | 17270 | 1	0	+	25623566	25623598	57,135,249	1	32	0	Codeword: 17270, Probeset: 2
chr3	25601137	25601169	TOP2B (ENSG00000077097) | 4493 | 1	0	+	25601137	25601169	35,23,27	1	32	0	Codeword: 4493, Probeset: 3
chr10	102397317	102397349	NFKB2 (ENSG00000077150) | 3350 | 1	0	-	102397317	102397349	57,135,249	1	32	0	Codeword: 3350, Probeset: 1
chr10	102400466	102400661	NFKB2 (ENSG00000077150) | 14869 | 1	0	-	102400466	102400661	254,185,39	2	25,7	0,188	Codeword: 14869, Probeset: 2
chr10	102398042	102398074	NFKB2 (ENSG00000077150) | 7695 | 1	0	-	102398042	102398074	35,23,27	1	32	0	Codeword: 7695, Probeset: 3
chr1	202333469	202333501	UBE2T (ENSG00000077152) | 11966 | 1	0	+	202333469	202333501	254,185,39	1	32	0	Codeword: 11966, Probeset: 1
chr1	202333016	202333048	UBE2T (ENSG00000077152) | 14025 | 1	0	+	202333016	202333048	35,23,27	1	32	0	Codeword: 14025, Probeset: 2
chr1	202331826	202331858	UBE2T (ENSG00000077152) | 7143 | 1	0	+	202331834	202331858	57,135,249	1	32	0	Codeword: 7143, Probeset: 3
chr2	182720105	182720137	DNAJC10 (ENSG00000077232) | 5265 | 1	0	-	182720105	182720137	63,43,118	1	32	0	Codeword: 5265, Probeset: 1
chr2	182729862	182729894	DNAJC10 (ENSG00000077232) | 3819 | 1	0	-	182729862	182729894	44,28,53	1	32	0	Codeword: 3819, Probeset: 2
chr2	182739634	182739666	DNAJC10 (ENSG00000077232) | 14296 | 1	0	-	0	0	62,123,247	1	32	0	Codeword: 14296, Probeset: 3
chr2	182762692	182762724	DNAJC10 (ENSG00000077232) | 14296 | 2	0	-	182762692	182762724	62,123,247	1	32	0	Codeword: 14296, Probeset: 3
chr16	27506083	27506115	GTF3C1 (ENSG00000077235) | 7504 | 1	0	+	27506083	27506115	57,135,249	1	32	0	Codeword: 7504, Probeset: 1
chr16	27476537	27478493	GTF3C1 (ENSG00000077235) | 2729 | 1	0	+	27476537	27478493	254,185,39	2	7,25	0,1931	Codeword: 2729, Probeset: 2
chr16	27508565	27508597	GTF3C1 (ENSG00000077235) | 3000 | 1	0	+	27508565	27508597	35,23,27	1	32	0	Codeword: 3000, Probeset: 3
chr16	27355896	27358936	IL4R (ENSG00000077238) | 14423 | 1	0	-	27355896	27358936	149,251,81	2	11,21	0,3019	Codeword: 14423, Probeset: 1
chr16	27364308	27364340	IL4R (ENSG00000077238) | 18200 | 1	0	-	0	0	35,23,27	1	32	0	Codeword: 18200, Probeset: 2
chrX	111401310	111410046	DCX (ENSG00000077279) | 16447 | 1	0	+	111401310	111410046	35,23,27	2	20,12	0,8724	Codeword: 16447, Probeset: 1
chrX	111331024	111333065	DCX (ENSG00000077279) | 12130 | 1	0	+	111331024	111333065	57,135,249	2	17,15	0,2026	Codeword: 12130, Probeset: 2
chrX	111301351	111301383	DCX (ENSG00000077279) | 7834 | 1	0	+	0	0	254,185,39	1	32	0	Codeword: 7834, Probeset: 3
chr10	22368594	22368626	SPAG6 (ENSG00000077327) | 10637 | 1	0	-	22368594	22368626	254,185,39	1	32	0	Codeword: 10637, Probeset: 1
chr10	22391879	22391911	SPAG6 (ENSG00000077327) | 8622 | 1	0	-	22391879	22391911	35,23,27	1	32	0	Codeword: 8622, Probeset: 2
chr10	22387967	22389162	SPAG6 (ENSG00000077327) | 16450 | 1	0	-	22387967	22389162	57,135,249	2	29,3	0,1192	Codeword: 16450, Probeset: 3
chr11	95771644	95775947	FAM76B (ENSG00000077458) | 6823 | 1	0	+	95771644	95775947	57,135,249	2	6,26	0,4277	Codeword: 6823, Probeset: 1
chr11	95779909	95783079	FAM76B (ENSG00000077458) | 9239 | 1	0	+	95779909	95783079	35,23,27	2	17,15	0,3155	Codeword: 9239, Probeset: 2
chr11	95786209	95786241	FAM76B (ENSG00000077458) | 5839 | 1	0	+	95786209	95786241	254,185,39	1	32	0	Codeword: 5839, Probeset: 3
chr19	4175931	4177104	SIRT6 (ENSG00000077463) | 12833 | 1	0	+	4175931	4177104	254,185,39	2	6,26	0,1147	Codeword: 12833, Probeset: 1
chr19	4174565	4174597	SIRT6 (ENSG00000077463) | 10739 | 1	0	+	0	0	35,23,27	1	32	0	Codeword: 10739, Probeset: 2
chr19	4174305	4174337	SIRT6 (ENSG00000077463) | 6266 | 1	0	+	0	0	57,135,249	1	32	0	Codeword: 6266, Probeset: 3
chr1	236737176	236737208	ACTN2 (ENSG00000077522) | 15798 | 1	0	-	236737176	236737208	35,23,27	1	32	0	Codeword: 15798, Probeset: 1
chr1	236757538	236757570	ACTN2 (ENSG00000077522) | 4603 | 1	0	-	236757538	236757570	149,251,81	1	32	0	Codeword: 4603, Probeset: 2
chr8	38428038	38428070	FGFR1 (ENSG00000077782) | 4010 | 1	0	+	38428038	38428070	35,23,27	1	32	0	Codeword: 4010, Probeset: 1
chr8	38419590	38419622	FGFR1 (ENSG00000077782) | 10497 | 1	0	+	38419590	38419622	57,135,249	1	32	0	Codeword: 10497, Probeset: 2
chr8	38417392	38417877	FGFR1 (ENSG00000077782) | 4685 | 1	0	+	38417392	38417877	254,185,39	2	24,8	0,477	Codeword: 4685, Probeset: 3
chr20	24958947	24958979	CST7 (ENSG00000077984) | 11927 | 1	0	-	24958947	24958979	35,23,27	1	32	0	Codeword: 11927, Probeset: 1
chr20	24959739	24959771	CST7 (ENSG00000077984) | 10026 | 1	0	-	0	0	149,251,81	1	32	0	Codeword: 10026, Probeset: 2
chr2	209678637	209678669	MAP2 (ENSG00000078018) | 12108 | 1	0	-	209678637	209678669	35,23,27	1	32	0	Codeword: 12108, Probeset: 1
chr2	209729850	209729882	MAP2 (ENSG00000078018) | 2843 | 1	0	-	209729850	209729882	149,251,81	1	32	0	Codeword: 2843, Probeset: 2
chr3	183057349	183057381	MCCC1 (ENSG00000078070) | 3916 | 1	0	+	183057349	183057381	35,23,27	1	32	0	Codeword: 3916, Probeset: 1
chr3	183039112	183041575	MCCC1 (ENSG00000078070) | 2170 | 1	0	+	183039112	183041575	57,135,249	2	23,9	0,2454	Codeword: 2170, Probeset: 2
chr3	183015438	183015470	MCCC1 (ENSG00000078070) | 903 | 1	0	+	183015438	183015470	254,185,39	1	32	0	Codeword: 903, Probeset: 3
chr3	183124108	183124140	LAMP3 (ENSG00000078081) | 589 | 1	0	+	183124108	183124140	35,23,27	1	32	0	Codeword: 589, Probeset: 1
chr3	183153725	183153757	LAMP3 (ENSG00000078081) | 15188 | 1	0	+	183153725	183153757	149,251,81	1	32	0	Codeword: 15188, Probeset: 2
chr2	162214018	162214050	FAP (ENSG00000078098) | 182 | 1	0	+	162214018	162214050	57,135,249	1	32	0	Codeword: 182, Probeset: 1
chr2	162172878	162173174	FAP (ENSG00000078098) | 16960 | 1	0	+	162172878	162173174	254,185,39	2	6,26	0,270	Codeword: 16960, Probeset: 2
chr2	162200576	162200608	FAP (ENSG00000078098) | 1807 | 1	0	+	162200576	162200608	35,23,27	1	32	0	Codeword: 1807, Probeset: 3
chr10	20812771	20812803	NEBL (ENSG00000078114) | 4534 | 1	0	+	20812771	20812803	35,23,27	1	32	0	Codeword: 4534, Probeset: 1
chr10	20785292	20785324	NEBL (ENSG00000078114) | 3722 | 1	0	+	0	0	149,251,81	1	32	0	Codeword: 3722, Probeset: 2
chr18	41970608	41970640	PIK3C3 (ENSG00000078142) | 11294 | 1	0	-	0	0	35,23,27	1	32	0	Codeword: 11294, Probeset: 1
chr18	42043755	42043787	PIK3C3 (ENSG00000078142) | 11294 | 2	0	-	42043755	42043787	35,23,27	1	32	0	Codeword: 11294, Probeset: 1
chr18	41970358	41970390	PIK3C3 (ENSG00000078142) | 13789 | 1	0	-	41970358	41970390	39,25,38	1	32	0	Codeword: 13789, Probeset: 2
chr18	42049664	42049696	PIK3C3 (ENSG00000078142) | 13789 | 2	0	-	0	0	39,25,38	1	32	0	Codeword: 13789, Probeset: 2
chr18	41971261	41971293	PIK3C3 (ENSG00000078142) | 14790 | 1	0	-	0	0	67,48,136	1	32	0	Codeword: 14790, Probeset: 3
chr18	42027519	42029327	PIK3C3 (ENSG00000078142) | 14790 | 2	0	-	42027519	42029327	67,48,136	2	29,3	0,1805	Codeword: 14790, Probeset: 3
chr18	42050624	42050656	PIK3C3 (ENSG00000078142) | 14790 | 3	0	-	0	0	67,48,136	1	32	0	Codeword: 14790, Probeset: 3
chr4	40121121	40121153	N4BP2 (ENSG00000078177) | 7200 | 1	0	-	40121121	40121153	35,23,27	1	32	0	Codeword: 7200, Probeset: 1
chr4	40102243	40102275	N4BP2 (ENSG00000078177) | 14079 | 1	0	-	40102243	40102275	149,251,81	1	32	0	Codeword: 14079, Probeset: 2
chr5	7816970	7820586	ADCY2 (ENSG00000078295) | 6967 | 1	0	-	7816970	7820586	35,23,27	2	10,22	0,3594	Codeword: 6967, Probeset: 1
chr5	7695838	7698253	ADCY2 (ENSG00000078295) | 2660 | 1	0	-	7695838	7698253	149,251,81	2	25,7	0,2408	Codeword: 2660, Probeset: 2
chr7	27163608	27163640	HOXA9 (ENSG00000078399) | 3443 | 1	0	+	27163608	27163640	254,185,39	1	32	0	Codeword: 3443, Probeset: 1
chr7	27163032	27163064	HOXA9 (ENSG00000078399) | 7857 | 1	0	+	0	0	35,23,27	1	32	0	Codeword: 7857, Probeset: 2
chr7	27162642	27162674	HOXA9 (ENSG00000078399) | 9957 | 1	0	+	0	0	57,135,249	1	32	0	Codeword: 9957, Probeset: 3
chr6	12294370	12294402	EDN1 (ENSG00000078401) | 16640 | 1	0	-	12294370	12294402	254,185,39	1	32	0	Codeword: 16640, Probeset: 1
chr6	12296392	12296424	EDN1 (ENSG00000078401) | 3218 | 1	0	-	0	0	35,23,27	1	32	0	Codeword: 3218, Probeset: 2
chr6	12296755	12296787	EDN1 (ENSG00000078401) | 16116 | 1	0	-	0	0	57,135,249	1	32	0	Codeword: 16116, Probeset: 3
chr7	31106495	31106527	ADCYAP1R1 (ENSG00000078549) | 3836 | 1	0	-	31106495	31106527	35,23,27	1	32	0	Codeword: 3836, Probeset: 1
chr7	31086416	31086448	ADCYAP1R1 (ENSG00000078549) | 12953 | 1	0	-	31086416	31086448	57,135,249	1	32	0	Codeword: 12953, Probeset: 2
chr7	31080618	31081729	ADCYAP1R1 (ENSG00000078549) | 16383 | 1	0	-	31080618	31081729	254,185,39	2	15,17	0,1094	Codeword: 16383, Probeset: 3
chrX	79363002	79363034	ITM2A (ENSG00000078596) | 609 | 1	0	+	79363002	79363034	35,23,27	1	32	0	Codeword: 609, Probeset: 1
chrX	79360816	79360848	ITM2A (ENSG00000078596) | 15743 | 1	0	+	0	0	149,251,81	1	32	0	Codeword: 15743, Probeset: 2
chr9	119167402	119167434	BRINP1 (ENSG00000078725) | 6022 | 1	0	+	119167402	119167434	35,23,27	1	32	0	Codeword: 6022, Probeset: 1
chr9	119213849	119213881	BRINP1 (ENSG00000078725) | 6022 | 2	0	+	119213877	119213881	35,23,27	1	32	0	Codeword: 6022, Probeset: 1
chr9	119168155	119168187	BRINP1 (ENSG00000078725) | 4082 | 1	0	+	119168155	119168187	57,135,249	1	32	0	Codeword: 4082, Probeset: 2
chr9	119213730	119213762	BRINP1 (ENSG00000078725) | 4082 | 2	0	+	0	0	57,135,249	1	32	0	Codeword: 4082, Probeset: 2
chr20	34462103	34462135	ITCH (ENSG00000078747) | 14560 | 1	0	-	34462103	34462135	254,185,39	1	32	0	Codeword: 14560, Probeset: 1
chr20	34481191	34489282	ITCH (ENSG00000078747) | 7657 | 1	0	-	34481191	34489282	57,135,249	2	15,17	0,8074	Codeword: 7657, Probeset: 2
chr20	34413781	34413813	ITCH (ENSG00000078747) | 2414 | 1	0	-	34413781	34413813	35,23,27	1	32	0	Codeword: 2414, Probeset: 3
chr1	3729344	3729376	TP73 (ENSG00000078900) | 11755 | 1	0	-	3729344	3729376	57,135,249	1	32	0	Codeword: 11755, Probeset: 1
chr1	3723384	3723416	TP73 (ENSG00000078900) | 4800 | 1	0	-	3723384	3723416	35,23,27	1	32	0	Codeword: 4800, Probeset: 2
chr1	3733847	3733879	TP73 (ENSG00000078900) | 12403 | 1	0	-	0	0	254,185,39	1	32	0	Codeword: 12403, Probeset: 3
chr11	1275619	1275651	TOLLIP (ENSG00000078902) | 16451 | 1	0	+	0	0	57,135,249	1	32	0	Codeword: 16451, Probeset: 1
chr11	1274941	1274973	TOLLIP (ENSG00000078902) | 5174 | 1	0	+	0	0	35,23,27	1	32	0	Codeword: 5174, Probeset: 2
chr11	1274483	1274515	TOLLIP (ENSG00000078902) | 1630 | 1	0	+	0	0	254,185,39	1	32	0	Codeword: 1630, Probeset: 3
chr8	92005130	92005162	RUNX1T1 (ENSG00000079102) | 5409 | 1	0	+	92005130	92005162	35,23,27	1	32	0	Codeword: 5409, Probeset: 1
chr8	91986302	91986895	RUNX1T1 (ENSG00000079102) | 1613 | 1	0	+	91986302	91986895	57,135,249	2	23,9	0,584	Codeword: 1613, Probeset: 2
chr8	92004924	92004956	RUNX1T1 (ENSG00000079102) | 1613 | 2	0	+	0	0	57,135,249	1	32	0	Codeword: 1613, Probeset: 2
chr5	36671110	36671142	SLC1A3 (ENSG00000079215) | 16359 | 1	0	-	36671110	36671142	57,135,249	1	32	0	Codeword: 16359, Probeset: 1
chr5	36686685	36686717	SLC1A3 (ENSG00000079215) | 7903 | 1	0	-	0	0	254,185,39	1	32	0	Codeword: 7903, Probeset: 2
chr2	216161986	216162018	XRCC5 (ENSG00000079246) | 193 | 1	0	-	216161986	216162018	35,23,27	1	32	0	Codeword: 193, Probeset: 1
chr2	216122252	216125947	XRCC5 (ENSG00000079246) | 1079 | 1	0	-	216122252	216125947	254,185,39	2	1,31	0,3664	Codeword: 1079, Probeset: 2
chr2	216119089	216119121	XRCC5 (ENSG00000079246) | 3178 | 1	0	-	216119089	216119121	57,135,249	1	32	0	Codeword: 3178, Probeset: 3
chr2	230238314	230238346	SP140 (ENSG00000079263) | 15359 | 1	0	-	230238314	230238346	35,23,27	1	32	0	Codeword: 15359, Probeset: 1
chr2	230238958	230238990	SP140 (ENSG00000079263) | 3140 | 1	0	-	0	0	49,31,69	1	32	0	Codeword: 3140, Probeset: 2
chr2	230269564	230269596	SP140 (ENSG00000079263) | 3140 | 2	0	-	230269564	230269596	49,31,69	1	32	0	Codeword: 3140, Probeset: 2
chr2	230239000	230239032	SP140 (ENSG00000079263) | 17039 | 1	0	-	0	0	57,135,249	1	32	0	Codeword: 17039, Probeset: 3
chr2	230290550	230292663	SP140 (ENSG00000079263) | 17039 | 2	0	-	230290550	230292663	57,135,249	2	14,18	0,2095	Codeword: 17039, Probeset: 3
chr1	46565068	46565100	MKNK1 (ENSG00000079277) | 4200 | 1	0	+	46565068	46565100	254,185,39	1	32	0	Codeword: 4200, Probeset: 1
chr1	46558349	46558381	MKNK1 (ENSG00000079277) | 17392 | 1	0	+	0	0	57,135,249	1	32	0	Codeword: 17392, Probeset: 2
chr1	46558185	46558217	MKNK1 (ENSG00000079277) | 5638 | 1	0	+	0	0	35,23,27	1	32	0	Codeword: 5638, Probeset: 3
chr1	100462879	100467985	CDC14A (ENSG00000079335) | 327 | 1	0	-	100462879	100467985	35,23,27	2	2,30	0,5076	Codeword: 327, Probeset: 1
chr1	100442989	100455429	CDC14A (ENSG00000079335) | 11336 | 1	0	-	100442989	100455429	57,135,249	2	7,25	0,12415	Codeword: 11336, Probeset: 2
chr1	100484379	100484411	CDC14A (ENSG00000079335) | 10997 | 1	0	-	100484379	100484411	254,185,39	1	32	0	Codeword: 10997, Probeset: 3
chr12	47751114	47751146	RAPGEF3 (ENSG00000079337) | 18621 | 1	0	+	47751114	47751146	254,185,39	1	32	0	Codeword: 18621, Probeset: 1
chr12	47749479	47749511	RAPGEF3 (ENSG00000079337) | 3095 | 1	0	+	47749479	47749511	35,23,27	1	32	0	Codeword: 3095, Probeset: 2
chr12	47740356	47740388	RAPGEF3 (ENSG00000079337) | 18517 | 1	0	+	47740356	47740388	72,57,163	1	32	0	Codeword: 18517, Probeset: 3
chr12	47746143	47746175	RAPGEF3 (ENSG00000079337) | 18517 | 2	0	+	0	0	72,57,163	1	32	0	Codeword: 18517, Probeset: 3
chr19	42509217	42510909	CEACAM1 (ENSG00000079385) | 14428 | 1	0	+	42509217	42510909	254,185,39	2	11,21	0,1671	Codeword: 14428, Probeset: 1
chr19	42521317	42521349	CEACAM1 (ENSG00000079385) | 613 | 1	0	+	42521317	42521349	35,23,27	1	32	0	Codeword: 613, Probeset: 2
chr19	42509053	42509085	CEACAM1 (ENSG00000079385) | 10610 | 1	0	+	0	0	57,135,249	1	32	0	Codeword: 10610, Probeset: 3
chr12	48048006	48048038	SENP1 (ENSG00000079387) | 16049 | 1	0	+	48048006	48048038	35,23,27	1	32	0	Codeword: 16049, Probeset: 1
chr12	48063710	48063742	SENP1 (ENSG00000079387) | 8399 | 1	0	+	48063710	48063742	57,135,249	1	32	0	Codeword: 8399, Probeset: 2
chr12	48074781	48083610	SENP1 (ENSG00000079387) | 11385 | 1	0	+	48074781	48083610	254,185,39	2	12,20	0,8809	Codeword: 11385, Probeset: 3
chr10	75094798	75094830	DUSP13 (ENSG00000079393) | 1183 | 1	0	+	75094798	75094830	57,135,249	1	32	0	Codeword: 1183, Probeset: 1
chr10	75095670	75095702	DUSP13 (ENSG00000079393) | 13000 | 1	0	+	75095670	75095702	254,185,39	1	32	0	Codeword: 13000, Probeset: 2
chr10	75094575	75094607	DUSP13 (ENSG00000079393) | 3739 | 1	0	+	0	0	35,23,27	1	32	0	Codeword: 3739, Probeset: 3
chr19	42426512	42426544	LIPE (ENSG00000079435) | 17512 | 1	0	+	42426512	42426544	254,185,39	1	32	0	Codeword: 17512, Probeset: 1
chr19	42426761	42426793	LIPE (ENSG00000079435) | 16523 | 1	0	+	42426761	42426793	57,135,249	1	32	0	Codeword: 16523, Probeset: 2
chr19	42405422	42405454	LIPE (ENSG00000079435) | 10113 | 1	0	+	42405422	42405454	35,23,27	1	32	0	Codeword: 10113, Probeset: 3
chr8	11831626	11831658	FDFT1 (ENSG00000079459) | 8395 | 1	0	-	11831626	11831658	254,185,39	1	32	0	Codeword: 8395, Probeset: 1
chr8	11830249	11830281	FDFT1 (ENSG00000079459) | 3078 | 1	0	-	11830249	11830281	35,23,27	1	32	0	Codeword: 3078, Probeset: 2
chr8	11821765	11821797	FDFT1 (ENSG00000079459) | 5425 | 1	0	-	11821765	11821797	57,135,249	1	32	0	Codeword: 5425, Probeset: 3
chr4	73501869	73501901	AFM (ENSG00000079557) | 17472 | 1	0	-	73501869	73501901	254,185,39	1	32	0	Codeword: 17472, Probeset: 1
chr4	73492034	73492066	AFM (ENSG00000079557) | 4689 | 1	0	-	73492034	73492066	57,135,249	1	32	0	Codeword: 4689, Probeset: 2
chr4	73487036	73487068	AFM (ENSG00000079557) | 18061 | 1	0	-	73487036	73487068	35,23,27	1	32	0	Codeword: 18061, Probeset: 3
chr6	25691086	25691118	SCGN (ENSG00000079689) | 4528 | 1	0	-	0	0	35,23,27	1	32	0	Codeword: 4528, Probeset: 1
chr6	25701371	25701403	SCGN (ENSG00000079689) | 858 | 1	0	-	0	0	149,251,81	1	32	0	Codeword: 858, Probeset: 2
chr1	63654418	63654450	PGM1 (ENSG00000079739) | 2635 | 1	0	-	63654418	63654450	57,135,249	1	32	0	Codeword: 2635, Probeset: 1
chr1	63634966	63634998	PGM1 (ENSG00000079739) | 6670 | 1	0	-	63634966	63634998	254,185,39	1	32	0	Codeword: 6670, Probeset: 2
chr2	15630107	15630804	DDX1 (ENSG00000079785) | 8820 | 1	0	-	15630107	15630804	35,23,27	2	3,29	0,668	Codeword: 8820, Probeset: 1
chr2	15602577	15602609	DDX1 (ENSG00000079785) | 9494 | 1	0	-	15602577	15602609	57,135,249	1	32	0	Codeword: 9494, Probeset: 2
chr2	15606008	15606163	DDX1 (ENSG00000079785) | 9060 | 1	0	-	15606008	15606163	254,185,39	2	18,14	0,141	Codeword: 9060, Probeset: 3
chr19	10772514	10772546	DNM2 (ENSG00000079805) | 16945 | 1	0	-	10772514	10772546	254,185,39	1	32	0	Codeword: 16945, Probeset: 1
chr19	10798556	10802303	DNM2 (ENSG00000079805) | 6227 | 1	0	-	10798556	10802303	57,135,249	2	16,16	0,3731	Codeword: 6227, Probeset: 2
chr19	10793737	10793769	DNM2 (ENSG00000079805) | 10908 | 1	0	-	10793737	10793769	35,23,27	1	32	0	Codeword: 10908, Probeset: 3
chr6	132471572	132472285	STX7 (ENSG00000079950) | 3094 | 1	0	+	132471572	132472285	254,185,39	2	28,4	0,709	Codeword: 3094, Probeset: 1
chr6	132468411	132468443	STX7 (ENSG00000079950) | 13517 | 1	0	+	132468411	132468443	57,135,249	1	32	0	Codeword: 13517, Probeset: 2
chr6	132460529	132460561	STX7 (ENSG00000079950) | 11435 | 1	0	+	0	0	35,23,27	1	32	0	Codeword: 11435, Probeset: 3
chr6	132461738	132461770	STX7 (ENSG00000079950) | 11435 | 2	0	+	0	0	35,23,27	1	32	0	Codeword: 11435, Probeset: 3
chr22	50767893	50767925	RABL2B (ENSG00000079974) | 15884 | 1	0	+	0	0	57,135,249	1	32	0	Codeword: 15884, Probeset: 1
chr22	50772316	50772348	RABL2B (ENSG00000079974) | 15884 | 2	0	+	0	0	57,135,249	1	32	0	Codeword: 15884, Probeset: 1
chr22	50768349	50768381	RABL2B (ENSG00000079974) | 8075 | 1	0	+	0	0	35,23,27	1	32	0	Codeword: 8075, Probeset: 2
chr22	50772381	50772413	RABL2B (ENSG00000079974) | 8075 | 2	0	+	0	0	35,23,27	1	32	0	Codeword: 8075, Probeset: 2
chr19	10489709	10489741	KEAP1 (ENSG00000079999) | 9788 | 1	0	+	10489709	10489741	57,135,249	1	32	0	Codeword: 9788, Probeset: 1
chr19	10492259	10499423	KEAP1 (ENSG00000079999) | 10231 | 1	0	+	10492259	10499423	35,23,27	2	3,29	0,7135	Codeword: 10231, Probeset: 2
chr19	10486612	10486644	KEAP1 (ENSG00000079999) | 15511 | 1	0	+	0	0	254,185,39	1	32	0	Codeword: 15511, Probeset: 3
chr6	73401930	73401962	DDX43 (ENSG00000080007) | 10195 | 1	0	-	73401930	73401962	57,135,249	1	32	0	Codeword: 10195, Probeset: 1
chr6	73415514	73415546	DDX43 (ENSG00000080007) | 3947 | 1	0	-	73415514	73415546	35,23,27	1	32	0	Codeword: 3947, Probeset: 2
chr6	73414040	73414072	DDX43 (ENSG00000080007) | 2568 | 1	0	-	73414040	73414072	254,185,39	1	32	0	Codeword: 2568, Probeset: 3
chr13	94465795	94466585	DCT (ENSG00000080166) | 890 | 1	0	+	94465795	94466585	149,251,81	2	4,28	0,762	Codeword: 890, Probeset: 1
chr13	94443606	94460091	DCT (ENSG00000080166) | 10239 | 1	0	+	94443606	94460091	35,23,27	2	31,1	0,16484	Codeword: 10239, Probeset: 2
chr3	97874972	97875004	CRYBG3 (ENSG00000080200) | 3037 | 1	0	-	97874972	97875004	35,23,27	1	32	0	Codeword: 3037, Probeset: 1
chr3	97876359	97876391	CRYBG3 (ENSG00000080200) | 4193 | 1	0	-	97876359	97876391	254,185,39	1	32	0	Codeword: 4193, Probeset: 2
chr3	97877313	97877345	CRYBG3 (ENSG00000080200) | 11283 | 1	0	-	97877313	97877345	57,135,249	1	32	0	Codeword: 11283, Probeset: 3
chr9	2041614	2041646	SMARCA2 (ENSG00000080503) | 3796 | 1	0	-	0	0	49,31,69	1	32	0	Codeword: 3796, Probeset: 1
chr9	2191407	2192734	SMARCA2 (ENSG00000080503) | 3796 | 2	0	-	2191407	2192734	49,31,69	2	1,31	0,1296	Codeword: 3796, Probeset: 1
chr9	2041695	2041727	SMARCA2 (ENSG00000080503) | 2678 | 1	0	-	0	0	57,135,249	1	32	0	Codeword: 2678, Probeset: 2
chr9	2161748	2161780	SMARCA2 (ENSG00000080503) | 2678 | 2	0	-	2161748	2161780	57,135,249	1	32	0	Codeword: 2678, Probeset: 2
chr9	2042386	2042418	SMARCA2 (ENSG00000080503) | 2356 | 1	0	-	0	0	35,23,27	1	32	0	Codeword: 2356, Probeset: 3
chr9	2192943	2192975	SMARCA2 (ENSG00000080503) | 2356 | 2	0	-	0	0	35,23,27	1	32	0	Codeword: 2356, Probeset: 3
chrX	107903976	107904008	MID2 (ENSG00000080561) | 9039 | 1	0	-	107903976	107904008	35,23,27	1	32	0	Codeword: 9039, Probeset: 1
chrX	107926707	107926739	MID2 (ENSG00000080561) | 16576 | 1	0	-	107926707	107926739	254,185,39	1	32	0	Codeword: 16576, Probeset: 2
chrX	107841247	107841279	MID2 (ENSG00000080561) | 6441 | 1	0	-	107841247	107841279	57,135,249	1	32	0	Codeword: 6441, Probeset: 3
chr16	30729053	30729085	SRCAP (ENSG00000080603) | 17604 | 1	0	-	30729053	30729085	35,23,27	1	32	0	Codeword: 17604, Probeset: 1
chr16	30716080	30716112	SRCAP (ENSG00000080603) | 847 | 1	0	-	30716080	30716112	57,135,249	1	32	0	Codeword: 847, Probeset: 2
chr16	30736268	30736300	SRCAP (ENSG00000080603) | 10918 | 1	0	-	30736268	30736300	254,185,39	1	32	0	Codeword: 10918, Probeset: 3
chr9	2834149	2837194	PUM3 (ENSG00000080608) | 6976 | 1	0	+	2834149	2837194	254,185,39	2	17,15	0,3030	Codeword: 6976, Probeset: 1
chr9	2807840	2807872	PUM3 (ENSG00000080608) | 11782 | 1	0	+	2807840	2807872	57,135,249	1	32	0	Codeword: 11782, Probeset: 2
chr9	2831023	2831277	PUM3 (ENSG00000080608) | 1390 | 1	0	+	2831023	2831277	35,23,27	2	5,27	0,227	Codeword: 1390, Probeset: 3
chr13	46058293	46058325	CPB2 (ENSG00000080618) | 5555 | 1	0	+	46058293	46058325	254,185,39	1	32	0	Codeword: 5555, Probeset: 1
chr13	46053628	46053660	CPB2 (ENSG00000080618) | 11567 | 1	0	+	46053628	46053660	35,23,27	1	32	0	Codeword: 11567, Probeset: 2
chr13	46064706	46064738	CPB2 (ENSG00000080618) | 968 | 1	0	+	46064706	46064738	57,135,249	1	32	0	Codeword: 968, Probeset: 3
chr15	78602212	78602244	CHRNA3 (ENSG00000080644) | 9195 | 1	0	+	78602212	78602244	149,251,81	1	32	0	Codeword: 9195, Probeset: 1
chr15	78618850	78618882	CHRNA3 (ENSG00000080644) | 4788 | 1	0	+	78618850	78618882	35,23,27	1	32	0	Codeword: 4788, Probeset: 2
chr14	73171032	73173582	PSEN1 (ENSG00000080815) | 330 | 1	0	-	73171032	73173582	254,185,39	2	15,17	0,2533	Codeword: 330, Probeset: 1
chr14	73219245	73219277	PSEN1 (ENSG00000080815) | 4532 | 1	0	-	73219245	73219277	57,135,249	1	32	0	Codeword: 4532, Probeset: 2
chr14	73192763	73192795	PSEN1 (ENSG00000080815) | 7749 | 1	0	-	73192763	73192795	35,23,27	1	32	0	Codeword: 7749, Probeset: 3
chr11	133936052	133936084	IGSF9B (ENSG00000080854) | 13177 | 1	0	+	133936052	133936084	57,135,249	1	32	0	Codeword: 13177, Probeset: 1
chr11	133929673	133929705	IGSF9B (ENSG00000080854) | 11746 | 1	0	+	133929673	133929705	254,185,39	1	32	0	Codeword: 11746, Probeset: 2
chr11	133931748	133931780	IGSF9B (ENSG00000080854) | 3309 | 1	0	+	133931748	133931780	35,23,27	1	32	0	Codeword: 3309, Probeset: 3
chr1	113766180	113766212	RSBN1 (ENSG00000081019) | 13371 | 1	0	+	113766180	113766212	149,251,81	1	32	0	Codeword: 13371, Probeset: 1
chr1	113797887	113797919	RSBN1 (ENSG00000081019) | 670 | 1	0	+	113797887	113797919	35,23,27	1	32	0	Codeword: 670, Probeset: 2
chr1	113651132	113651164	MAGI3 (ENSG00000081026) | 17052 | 1	0	-	113651132	113651164	35,23,27	1	32	0	Codeword: 17052, Probeset: 1
chr1	113585507	113585539	MAGI3 (ENSG00000081026) | 16847 | 1	0	-	113585507	113585539	149,251,81	1	32	0	Codeword: 16847, Probeset: 2
chr4	74097756	74098617	CXCL2 (ENSG00000081041) | 9522 | 1	0	+	74097756	74098617	35,23,27	2	15,17	0,844	Codeword: 9522, Probeset: 1
chr4	74097509	74097541	CXCL2 (ENSG00000081041) | 5530 | 1	0	+	0	0	57,135,249	1	32	0	Codeword: 5530, Probeset: 2
chr4	74097289	74097321	CXCL2 (ENSG00000081041) | 2247 | 1	0	+	0	0	255,130,29	1	32	0	Codeword: 2247, Probeset: 3
chr4	74097108	74097140	CXCL2 (ENSG00000081041) | 15952 | 1	0	+	0	0	67,48,136	1	32	0	Codeword: 15952, Probeset: 4
chr2	227047546	227050096	COL4A4 (ENSG00000081052) | 218 | 1	0	+	227047546	227050096	254,185,39	2	3,29	0,2521	Codeword: 218, Probeset: 1
chr2	227101536	227101875	COL4A4 (ENSG00000081052) | 18515 | 1	0	+	227101536	227101875	57,135,249	2	21,11	0,328	Codeword: 18515, Probeset: 2
chr2	227121052	227121084	COL4A4 (ENSG00000081052) | 14398 | 1	0	+	227121052	227121084	35,23,27	1	32	0	Codeword: 14398, Probeset: 3
chr5	134146824	134146856	TCF7 (ENSG00000081059) | 12437 | 1	0	-	0	0	35,23,27	1	32	0	Codeword: 12437, Probeset: 1
chr5	134147058	134147090	TCF7 (ENSG00000081059) | 6371 | 1	0	-	0	0	254,185,39	1	32	0	Codeword: 6371, Probeset: 2
chr5	134147356	134147388	TCF7 (ENSG00000081059) | 5667 | 1	0	-	0	0	57,135,249	1	32	0	Codeword: 5667, Probeset: 3
chr18	65844036	65857818	CDH7 (ENSG00000081138) | 9214 | 1	0	-	65844036	65857818	254,185,39	2	29,3	0,13779	Codeword: 9214, Probeset: 1
chr18	65824732	65824764	CDH7 (ENSG00000081138) | 2821 | 1	0	-	65824732	65824764	57,135,249	1	32	0	Codeword: 2821, Probeset: 2
chr18	65822152	65822184	CDH7 (ENSG00000081138) | 6830 | 1	0	-	65822152	65822184	35,23,27	1	32	0	Codeword: 6830, Probeset: 3
chr14	67646714	67646928	ARG2 (ENSG00000081181) | 6008 | 1	0	-	67646714	67646928	57,135,249	2	24,8	0,206	Codeword: 6008, Probeset: 1
chr14	67650996	67651028	ARG2 (ENSG00000081181) | 8445 | 1	0	-	0	0	35,23,27	1	32	0	Codeword: 8445, Probeset: 2
chr14	67651175	67651207	ARG2 (ENSG00000081181) | 5072 | 1	0	-	0	0	254,185,39	1	32	0	Codeword: 5072, Probeset: 3
chr5	88728591	88728623	MEF2C (ENSG00000081189) | 13236 | 1	0	+	88728591	88728623	149,251,81	1	32	0	Codeword: 13236, Probeset: 1
chr5	88722494	88722526	MEF2C (ENSG00000081189) | 657 | 1	0	+	0	0	35,23,27	1	32	0	Codeword: 657, Probeset: 2
chr2	169318783	169318815	LRP2 (ENSG00000081479) | 18388 | 1	0	+	169318783	169318815	35,23,27	1	32	0	Codeword: 18388, Probeset: 1
chr2	169259180	169259212	LRP2 (ENSG00000081479) | 17503 | 1	0	+	169259180	169259212	57,135,249	1	32	0	Codeword: 17503, Probeset: 2
chr2	169294622	169294654	LRP2 (ENSG00000081479) | 12824 | 1	0	+	169294622	169294654	254,185,39	1	32	0	Codeword: 12824, Probeset: 3
chr1	227733966	227733998	JMJD4 (ENSG00000081692) | 17005 | 1	0	+	227733966	227733998	35,23,27	1	32	0	Codeword: 17005, Probeset: 1
chr1	227734749	227734781	JMJD4 (ENSG00000081692) | 11519 | 1	0	+	227734749	227734781	254,185,39	1	32	0	Codeword: 11519, Probeset: 2
chr1	227731254	227731286	JMJD4 (ENSG00000081692) | 16276 | 1	0	+	0	0	57,135,249	1	32	0	Codeword: 16276, Probeset: 3
chr1	53921766	53923934	HSPB11 (ENSG00000081870) | 10520 | 1	0	+	53921766	53923934	39,25,38	2	1,31	0,2137	Codeword: 10520, Probeset: 1
chr1	53929971	53930003	HSPB11 (ENSG00000081870) | 10520 | 2	0	+	0	0	39,25,38	1	32	0	Codeword: 10520, Probeset: 1
chr1	53916766	53916798	HSPB11 (ENSG00000081870) | 4595 | 1	0	+	53916789	53916798	67,48,136	1	32	0	Codeword: 4595, Probeset: 2
chr1	53923597	53923629	HSPB11 (ENSG00000081870) | 4595 | 2	0	+	0	0	67,48,136	1	32	0	Codeword: 4595, Probeset: 2
chr1	53929725	53929757	HSPB11 (ENSG00000081870) | 4595 | 3	0	+	0	0	67,48,136	1	32	0	Codeword: 4595, Probeset: 2
chr1	53916627	53916659	HSPB11 (ENSG00000081870) | 18483 | 1	0	+	0	0	35,23,27	1	32	0	Codeword: 18483, Probeset: 3
chr1	53923545	53923577	HSPB11 (ENSG00000081870) | 18483 | 2	0	+	0	0	35,23,27	1	32	0	Codeword: 18483, Probeset: 3
chr1	53929635	53929667	HSPB11 (ENSG00000081870) | 18483 | 3	0	+	0	0	35,23,27	1	32	0	Codeword: 18483, Probeset: 3
chr18	62895893	62895925	PHLPP1 (ENSG00000081913) | 4083 | 1	0	-	62895893	62895925	149,251,81	1	32	0	Codeword: 4083, Probeset: 1
chr18	62941900	62945122	PHLPP1 (ENSG00000081913) | 10215 | 1	0	-	62941900	62945122	35,23,27	2	18,14	0,3208	Codeword: 10215, Probeset: 2
chr1	67321814	67321846	IL12RB2 (ENSG00000081985) | 9761 | 1	0	-	67321814	67321846	57,135,249	1	32	0	Codeword: 9761, Probeset: 1
chr1	67380083	67380115	IL12RB2 (ENSG00000081985) | 409 | 1	0	-	67380083	67380115	35,23,27	1	32	0	Codeword: 409, Probeset: 2
chr1	67330740	67330772	IL12RB2 (ENSG00000081985) | 18220 | 1	0	-	67330740	67330772	254,185,39	1	32	0	Codeword: 18220, Probeset: 3
chr11	101051490	101051522	PGR (ENSG00000082175) | 10158 | 1	0	+	101051490	101051522	57,135,249	1	32	0	Codeword: 10158, Probeset: 1
chr11	101126017	101126049	PGR (ENSG00000082175) | 6654 | 1	0	+	101126017	101126049	254,185,39	1	32	0	Codeword: 6654, Probeset: 2
chr11	101039146	101039178	PGR (ENSG00000082175) | 5115 | 1	0	+	101039146	101039178	35,23,27	1	32	0	Codeword: 5115, Probeset: 3
chr18	5428410	5428442	EPB41L3 (ENSG00000082397) | 4357 | 1	0	+	5428410	5428442	35,23,27	1	32	0	Codeword: 4357, Probeset: 1
chr18	5406889	5406921	EPB41L3 (ENSG00000082397) | 16470 | 1	0	+	5406889	5406921	149,251,81	1	32	0	Codeword: 16470, Probeset: 2
chr2	164705078	164722079	COBLL1 (ENSG00000082438) | 9279 | 1	0	+	164705078	164722079	35,23,27	2	27,5	0,16996	Codeword: 9279, Probeset: 1
chr2	164692383	164694286	COBLL1 (ENSG00000082438) | 10508 | 1	0	+	164692383	164694286	149,251,81	2	14,18	0,1885	Codeword: 10508, Probeset: 2
chr1	215235049	215235081	KCNK2 (ENSG00000082482) | 14216 | 1	0	-	215235049	215235081	254,185,39	1	32	0	Codeword: 14216, Probeset: 1
chr1	215086605	215086637	KCNK2 (ENSG00000082482) | 11321 | 1	0	-	215086605	215086637	57,135,249	1	32	0	Codeword: 11321, Probeset: 2
chr1	215169324	215169356	KCNK2 (ENSG00000082482) | 13567 | 1	0	-	215169324	215169356	35,23,27	1	32	0	Codeword: 13567, Probeset: 3
chr1	211371395	211371427	TRAF5 (ENSG00000082512) | 15759 | 1	0	-	211371395	211371427	254,185,39	1	32	0	Codeword: 15759, Probeset: 1
chr1	211360771	211361111	TRAF5 (ENSG00000082512) | 15057 | 1	0	-	211360771	211361111	35,23,27	2	8,24	0,316	Codeword: 15057, Probeset: 2
chr1	211372237	211372269	TRAF5 (ENSG00000082512) | 999 | 1	0	-	211372237	211372269	57,135,249	1	32	0	Codeword: 999, Probeset: 3
chr8	53229744	53229776	OPRK1 (ENSG00000082556) | 8052 | 1	0	+	53229744	53229776	57,135,249	1	32	0	Codeword: 8052, Probeset: 1
chr8	53234988	53235020	OPRK1 (ENSG00000082556) | 12673 | 1	0	+	53234988	53235020	254,185,39	1	32	0	Codeword: 12673, Probeset: 2
chr8	53229291	53229323	OPRK1 (ENSG00000082556) | 4946 | 1	0	+	53229296	53229323	35,23,27	1	32	0	Codeword: 4946, Probeset: 3
chr17	48058637	48058669	NFE2L1 (ENSG00000082641) | 7232 | 1	0	-	48058637	48058669	57,135,249	1	32	0	Codeword: 7232, Probeset: 1
chr17	48056439	48056471	NFE2L1 (ENSG00000082641) | 12976 | 1	0	-	48056439	48056471	35,23,27	1	32	0	Codeword: 12976, Probeset: 2
chr17	48058958	48058990	NFE2L1 (ENSG00000082641) | 663 | 1	0	-	48058958	48058990	254,185,39	1	32	0	Codeword: 663, Probeset: 3
chr3	119876501	119905779	GSK3B (ENSG00000082701) | 2085 | 1	0	+	119876501	119905779	254,185,39	2	7,25	0,29253	Codeword: 2085, Probeset: 1
chr3	119916134	119916166	GSK3B (ENSG00000082701) | 5051 | 1	0	+	119916134	119916166	35,23,27	1	32	0	Codeword: 5051, Probeset: 2
chr3	119863445	119863477	GSK3B (ENSG00000082701) | 10351 | 1	0	+	119863445	119863477	57,135,249	1	32	0	Codeword: 10351, Probeset: 3
chr3	124817667	124817699	ITGB5 (ENSG00000082781) | 3843 | 1	0	+	124817667	124817699	254,185,39	1	32	0	Codeword: 3843, Probeset: 1
chr3	124848350	124848382	ITGB5 (ENSG00000082781) | 7473 | 1	0	+	124848350	124848382	35,23,27	1	32	0	Codeword: 7473, Probeset: 2
chr3	124796434	124796466	ITGB5 (ENSG00000082781) | 2667 | 1	0	+	124796434	124796466	57,135,249	1	32	0	Codeword: 2667, Probeset: 3
chr12	1181960	1181992	ERC1 (ENSG00000082805) | 6096 | 1	0	-	1181960	1181992	149,251,81	1	32	0	Codeword: 6096, Probeset: 1
chr12	1189974	1190006	ERC1 (ENSG00000082805) | 7840 | 1	0	-	1189974	1190006	35,23,27	1	32	0	Codeword: 7840, Probeset: 2
chr2	61482397	61482429	XPO1 (ENSG00000082898) | 15466 | 1	0	+	61482397	61482429	254,185,39	1	32	0	Codeword: 15466, Probeset: 1
chr2	61499818	61499850	XPO1 (ENSG00000082898) | 3222 | 1	0	+	61499818	61499850	57,135,249	1	32	0	Codeword: 3222, Probeset: 2
chr2	61494088	61495483	XPO1 (ENSG00000082898) | 7728 | 1	0	+	61494088	61495483	35,23,27	2	3,29	0,1366	Codeword: 7728, Probeset: 3
chr9	70843117	70846399	TRPM3 (ENSG00000083067) | 10068 | 1	0	+	70843117	70846399	35,23,27	2	10,22	0,3260	Codeword: 10068, Probeset: 1
chr9	70616007	70616039	TRPM3 (ENSG00000083067) | 3622 | 1	0	+	70616007	70616039	72,57,163	1	32	0	Codeword: 3622, Probeset: 2
chr9	70761321	70761353	TRPM3 (ENSG00000083067) | 3622 | 2	0	+	0	0	72,57,163	1	32	0	Codeword: 3622, Probeset: 2
chr9	70775644	70775676	TRPM3 (ENSG00000083067) | 3622 | 3	0	+	0	0	72,57,163	1	32	0	Codeword: 3622, Probeset: 2
chr16	23630336	23630368	PALB2 (ENSG00000083093) | 4531 | 1	0	+	23630336	23630368	57,135,249	1	32	0	Codeword: 4531, Probeset: 1
chr16	23621416	23621448	PALB2 (ENSG00000083093) | 5395 | 1	0	+	23621416	23621448	35,23,27	1	32	0	Codeword: 5395, Probeset: 2
chr16	23603516	23603548	PALB2 (ENSG00000083093) | 11985 | 1	0	+	23603516	23603548	254,185,39	1	32	0	Codeword: 11985, Probeset: 3
chr17	19777617	19777649	ULK2 (ENSG00000083290) | 7865 | 1	0	+	19777617	19777649	57,135,249	1	32	0	Codeword: 7865, Probeset: 1
chr17	19810379	19810411	ULK2 (ENSG00000083290) | 7881 | 1	0	+	19810379	19810411	35,23,27	1	32	0	Codeword: 7881, Probeset: 2
chr17	19795671	19795703	ULK2 (ENSG00000083290) | 6063 | 1	0	+	19795671	19795703	254,185,39	1	32	0	Codeword: 6063, Probeset: 3
chr8	101649415	101649447	GRHL2 (ENSG00000083307) | 654 | 1	0	-	101649415	101649447	254,185,39	1	32	0	Codeword: 654, Probeset: 1
chr8	101558434	101558466	GRHL2 (ENSG00000083307) | 2689 | 1	0	-	101558434	101558466	35,23,27	1	32	0	Codeword: 2689, Probeset: 2
chr8	101558663	101558695	GRHL2 (ENSG00000083307) | 8524 | 1	0	-	101558663	101558695	57,135,249	1	32	0	Codeword: 8524, Probeset: 3
chr17	3759550	3760200	ITGAE (ENSG00000083457) | 17676 | 1	0	+	3759550	3760200	35,23,27	2	3,29	0,621	Codeword: 17676, Probeset: 1
chr17	3757102	3757134	ITGAE (ENSG00000083457) | 7620 | 1	0	+	3757102	3757134	57,135,249	1	32	0	Codeword: 7620, Probeset: 2
chr17	3732389	3732421	ITGAE (ENSG00000083457) | 18468 | 1	0	+	3732389	3732421	254,185,39	1	32	0	Codeword: 18468, Probeset: 3
chr13	72763601	72765997	DIS3 (ENSG00000083520) | 11501 | 1	0	+	72763601	72765997	254,185,39	2	6,26	0,2370	Codeword: 11501, Probeset: 1
chr13	72761999	72762031	DIS3 (ENSG00000083520) | 5197 | 1	0	+	72761999	72762031	57,135,249	1	32	0	Codeword: 5197, Probeset: 2
chr13	72771888	72772182	DIS3 (ENSG00000083520) | 6114 | 1	0	+	72771888	72772182	35,23,27	2	8,24	0,270	Codeword: 6114, Probeset: 3
chr13	72908671	72917097	PIBF1 (ENSG00000083535) | 4339 | 1	0	-	72908671	72917097	254,185,39	2	10,22	0,8404	Codeword: 4339, Probeset: 1
chr13	72827021	72827053	PIBF1 (ENSG00000083535) | 4190 | 1	0	-	72827021	72827053	35,23,27	1	32	0	Codeword: 4190, Probeset: 2
chr13	72973734	72973766	PIBF1 (ENSG00000083535) | 2483 | 1	0	-	0	0	72,57,163	1	32	0	Codeword: 2483, Probeset: 3
chr13	72998822	72998854	PIBF1 (ENSG00000083535) | 2483 | 2	0	-	72998822	72998854	72,57,163	1	32	0	Codeword: 2483, Probeset: 3
chr13	60494482	60494514	TDRD3 (ENSG00000083544) | 15421 | 1	0	-	60494482	60494514	35,23,27	1	32	0	Codeword: 15421, Probeset: 1
chr13	60528614	60528646	TDRD3 (ENSG00000083544) | 7231 | 1	0	-	60528614	60528646	254,185,39	1	32	0	Codeword: 7231, Probeset: 2
chr13	60467332	60467364	TDRD3 (ENSG00000083544) | 18488 | 1	0	-	60467332	60467364	57,135,249	1	32	0	Codeword: 18488, Probeset: 3
chr16	50750188	50751621	CYLD (ENSG00000083799) | 13704 | 1	0	-	50750188	50751621	57,135,249	2	14,18	0,1415	Codeword: 13704, Probeset: 1
chr16	50782382	50782414	CYLD (ENSG00000083799) | 8864 | 1	0	-	50782382	50782414	254,185,39	1	32	0	Codeword: 8864, Probeset: 2
chr16	50751856	50751888	CYLD (ENSG00000083799) | 12081 | 1	0	-	50751856	50751888	35,23,27	1	32	0	Codeword: 12081, Probeset: 3
chr4	186708242	186708274	FAT1 (ENSG00000083857) | 11450 | 1	0	+	186708242	186708274	254,185,39	1	32	0	Codeword: 11450, Probeset: 1
chr4	186603963	186604394	FAT1 (ENSG00000083857) | 10067 | 1	0	+	186603963	186604394	35,23,27	2	14,18	0,413	Codeword: 10067, Probeset: 2
chr4	186707291	186707323	FAT1 (ENSG00000083857) | 18000 | 1	0	+	186707291	186707323	57,135,249	1	32	0	Codeword: 18000, Probeset: 3
chr1	40416248	40416280	SMAP2 (ENSG00000084070) | 5879 | 1	0	-	40416248	40416280	35,23,27	1	32	0	Codeword: 5879, Probeset: 1
chr1	40413021	40413053	SMAP2 (ENSG00000084070) | 15165 | 1	0	-	40413021	40413053	149,251,81	1	32	0	Codeword: 15165, Probeset: 2
chr1	40268515	40269986	ZMPSTE24 (ENSG00000084073) | 107 | 1	0	-	40268515	40269986	254,185,39	2	20,12	0,1459	Codeword: 107, Probeset: 1
chr1	40292511	40292543	ZMPSTE24 (ENSG00000084073) | 5948 | 1	0	-	40292511	40292543	57,135,249	1	32	0	Codeword: 5948, Probeset: 2
chr1	40281481	40281513	ZMPSTE24 (ENSG00000084073) | 4386 | 1	0	-	40281481	40281513	35,23,27	1	32	0	Codeword: 4386, Probeset: 3
chr4	56963468	56963500	NOA1 (ENSG00000084092) | 17861 | 1	0	+	56963468	56963500	35,23,27	1	32	0	Codeword: 17861, Probeset: 1
chr4	56973335	56973871	NOA1 (ENSG00000084092) | 1573 | 1	0	+	56973335	56973871	57,135,249	2	18,14	0,522	Codeword: 1573, Probeset: 2
chr4	56964444	56964476	NOA1 (ENSG00000084092) | 4112 | 1	0	+	56964444	56964476	254,185,39	1	32	0	Codeword: 4112, Probeset: 3
chr4	56910905	56910937	REST (ENSG00000084093) | 8086 | 1	0	-	56910905	56910937	57,135,249	1	32	0	Codeword: 8086, Probeset: 1
chr4	56931839	56931871	REST (ENSG00000084093) | 8936 | 1	0	-	56931839	56931871	35,23,27	1	32	0	Codeword: 8936, Probeset: 2
chr4	56932111	56932143	REST (ENSG00000084093) | 4272 | 1	0	-	56932111	56932143	254,185,39	1	32	0	Codeword: 4272, Probeset: 3
chr2	21029749	21029781	APOB (ENSG00000084674) | 12230 | 1	0	+	21029749	21029781	57,135,249	1	32	0	Codeword: 12230, Probeset: 1
chr2	21028388	21028420	APOB (ENSG00000084674) | 11537 | 1	0	+	21028388	21028420	254,185,39	1	32	0	Codeword: 11537, Probeset: 2
chr2	24728353	24728385	NCOA1 (ENSG00000084676) | 690 | 1	0	-	24728353	24728385	35,23,27	1	32	0	Codeword: 690, Probeset: 1
chr2	24752139	24757987	NCOA1 (ENSG00000084676) | 5123 | 1	0	-	24752139	24757987	149,251,81	2	17,15	0,5833	Codeword: 5123, Probeset: 2
chr2	25139067	25139099	EFR3B (ENSG00000084710) | 975 | 1	0	-	25139067	25139099	57,135,249	1	32	0	Codeword: 975, Probeset: 1
chr2	25144961	25144993	EFR3B (ENSG00000084710) | 144 | 1	0	-	25144961	25144993	35,23,27	1	32	0	Codeword: 144, Probeset: 2
chr2	25128226	25128258	EFR3B (ENSG00000084710) | 12822 | 1	0	-	25128226	25128258	254,185,39	1	32	0	Codeword: 12822, Probeset: 3
chr2	27508000	27508032	GCKR (ENSG00000084734) | 12090 | 1	0	-	27508000	27508032	57,135,249	1	32	0	Codeword: 12090, Probeset: 1
chr2	27503525	27503557	GCKR (ENSG00000084734) | 12097 | 1	0	-	27503525	27503557	254,185,39	1	32	0	Codeword: 12097, Probeset: 2
chr2	27506836	27506868	GCKR (ENSG00000084734) | 9652 | 1	0	-	27506836	27506868	35,23,27	1	32	0	Codeword: 9652, Probeset: 3
chr2	26201187	26201219	HADHA (ENSG00000084754) | 13315 | 1	0	+	26201187	26201219	254,185,39	1	32	0	Codeword: 13315, Probeset: 1
chr2	26230210	26230242	HADHA (ENSG00000084754) | 9903 | 1	0	+	26230210	26230242	35,23,27	1	32	0	Codeword: 9903, Probeset: 2
chr2	26212595	26214443	HADHA (ENSG00000084754) | 3792 | 1	0	+	26212595	26214443	57,135,249	2	31,1	0,1847	Codeword: 3792, Probeset: 3
chr2	27242926	27242958	CAD (ENSG00000084774) | 14119 | 1	0	-	27242926	27242958	254,185,39	1	32	0	Codeword: 14119, Probeset: 1
chr2	27236373	27236405	CAD (ENSG00000084774) | 6278 | 1	0	-	27236373	27236405	57,135,249	1	32	0	Codeword: 6278, Probeset: 2
chr2	27223969	27224001	CAD (ENSG00000084774) | 3260 | 1	0	-	27223969	27224001	35,23,27	1	32	0	Codeword: 3260, Probeset: 3
chr11	33710019	33710051	CD59 (ENSG00000085063) | 8497 | 1	0	+	0	0	35,23,27	1	32	0	Codeword: 8497, Probeset: 1
chr11	33709869	33709901	CD59 (ENSG00000085063) | 13720 | 1	0	+	0	0	149,251,81	1	32	0	Codeword: 13720, Probeset: 2
chr11	44619413	44619445	CD82 (ENSG00000085117) | 11563 | 1	0	-	0	0	254,185,39	1	32	0	Codeword: 11563, Probeset: 1
chr11	44619928	44619960	CD82 (ENSG00000085117) | 4236 | 1	0	-	0	0	35,23,27	1	32	0	Codeword: 4236, Probeset: 2
chr11	44620298	44620330	CD82 (ENSG00000085117) | 11440 | 1	0	-	0	0	57,135,249	1	32	0	Codeword: 11440, Probeset: 3
chrX	130014305	130014337	BCORL1 (ENSG00000085185) | 13802 | 1	0	-	130014305	130014337	57,135,249	1	32	0	Codeword: 13802, Probeset: 1
chrX	130015913	130015945	BCORL1 (ENSG00000085185) | 7540 | 1	0	-	130015913	130015945	35,23,27	1	32	0	Codeword: 7540, Probeset: 2
chrX	130025291	130025323	BCORL1 (ENSG00000085185) | 3984 | 1	0	-	130025291	130025323	254,185,39	1	32	0	Codeword: 3984, Probeset: 3
chrX	77633244	77633276	ATRX (ENSG00000085224) | 1679 | 1	0	+	77633244	77633276	254,185,39	1	32	0	Codeword: 1679, Probeset: 1
chrX	77599475	77599507	ATRX (ENSG00000085224) | 9338 | 1	0	+	77599475	77599507	35,23,27	1	32	0	Codeword: 9338, Probeset: 2
chrX	77681582	77681614	ATRX (ENSG00000085224) | 4313 | 1	0	+	77681582	77681614	57,135,249	1	32	0	Codeword: 4313, Probeset: 3
chr9	134909037	134909069	FCN1 (ENSG00000085265) | 6708 | 1	0	+	0	0	35,23,27	1	32	0	Codeword: 6708, Probeset: 1
chr9	134908507	134908539	FCN1 (ENSG00000085265) | 17351 | 1	0	+	0	0	149,251,81	1	32	0	Codeword: 17351, Probeset: 2
chr3	169778792	169778824	MYNN (ENSG00000085274) | 6486 | 1	0	-	169778792	169778824	254,185,39	1	32	0	Codeword: 6486, Probeset: 1
chr3	169780731	169782478	MYNN (ENSG00000085274) | 14300 | 1	0	-	169780731	169782478	57,135,249	2	18,14	0,1733	Codeword: 14300, Probeset: 2
chr3	169786495	169786527	MYNN (ENSG00000085274) | 5429 | 1	0	-	169786495	169786527	35,23,27	1	32	0	Codeword: 5429, Probeset: 3
chr3	169122667	169122699	MECOM (ENSG00000085276) | 12281 | 1	0	+	169122667	169122699	149,251,81	1	32	0	Codeword: 12281, Probeset: 1
chr3	169116049	169116081	MECOM (ENSG00000085276) | 2499 | 1	0	+	169116049	169116081	35,23,27	1	32	0	Codeword: 2499, Probeset: 2
chr6	105333446	105333478	PREP (ENSG00000085377) | 12235 | 1	0	+	105333446	105333478	254,185,39	1	32	0	Codeword: 12235, Probeset: 1
chr6	105373463	105373495	PREP (ENSG00000085377) | 4662 | 1	0	+	105373463	105373495	35,23,27	1	32	0	Codeword: 4662, Probeset: 2
chr6	105288862	105288894	PREP (ENSG00000085377) | 5824 | 1	0	+	105288862	105288894	57,135,249	1	32	0	Codeword: 5824, Probeset: 3
chr7	100399290	100399322	PILRA (ENSG00000085514) | 13430 | 1	0	-	100399290	100399322	35,23,27	1	32	0	Codeword: 13430, Probeset: 1
chr7	100399909	100399941	PILRA (ENSG00000085514) | 14799 | 1	0	-	0	0	57,135,249	1	32	0	Codeword: 14799, Probeset: 2
chr7	100390041	100390073	PILRA (ENSG00000085514) | 54 | 1	0	-	100390041	100390073	254,185,39	1	32	0	Codeword: 54, Probeset: 3
chr7	87570177	87570209	ABCB1 (ENSG00000085563) | 12451 | 1	0	+	87570177	87570209	35,23,27	1	32	0	Codeword: 12451, Probeset: 1
chr7	87544936	87544968	ABCB1 (ENSG00000085563) | 3249 | 1	0	+	87544936	87544968	149,251,81	1	32	0	Codeword: 3249, Probeset: 2
chr7	134442638	134442670	AKR1B1 (ENSG00000085662) | 5093 | 1	0	+	0	0	35,23,27	1	32	0	Codeword: 5093, Probeset: 1
chr7	134442405	134442437	AKR1B1 (ENSG00000085662) | 2080 | 1	0	+	0	0	149,251,81	1	32	0	Codeword: 2080, Probeset: 2
chr11	70415663	70415695	CTTN (ENSG00000085733) | 588 | 1	0	-	70415663	70415695	255,130,29	1	32	0	Codeword: 588, Probeset: 1
chr11	70420407	70420439	CTTN (ENSG00000085733) | 17466 | 1	0	-	70420407	70420439	67,48,136	1	32	0	Codeword: 17466, Probeset: 2
chr11	70435689	70435721	CTTN (ENSG00000085733) | 5815 | 1	0	-	0	0	57,135,249	1	32	0	Codeword: 5815, Probeset: 3
chr2	233293319	233293351	ATG16L1 (ENSG00000085978) | 12561 | 1	0	-	233293319	233293351	35,23,27	1	32	0	Codeword: 12561, Probeset: 1
chr2	233281145	233282683	ATG16L1 (ENSG00000085978) | 10828 | 1	0	-	233281145	233282683	254,185,39	2	30,2	0,1536	Codeword: 10828, Probeset: 2
chr2	233294495	233294527	ATG16L1 (ENSG00000085978) | 15482 | 1	0	-	0	0	57,135,249	1	32	0	Codeword: 15482, Probeset: 3
chr1	46196742	46196774	POMGNT1 (ENSG00000085998) | 14601 | 1	0	+	46196742	46196774	57,135,249	1	32	0	Codeword: 14601, Probeset: 1
chr1	46194313	46194345	POMGNT1 (ENSG00000085998) | 3449 | 1	0	+	46194313	46194345	35,23,27	1	32	0	Codeword: 3449, Probeset: 2
chr1	46192099	46192131	POMGNT1 (ENSG00000085998) | 6730 | 1	0	+	46192099	46192131	254,185,39	1	32	0	Codeword: 6730, Probeset: 3
chr1	46260602	46260749	RAD54L (ENSG00000085999) | 14582 | 1	0	-	46260602	46260749	35,23,27	2	9,23	0,124	Codeword: 14582, Probeset: 1
chr1	46260915	46260947	RAD54L (ENSG00000085999) | 12049 | 1	0	-	46260915	46260947	254,185,39	1	32	0	Codeword: 12049, Probeset: 2
chr1	46274667	46274699	RAD54L (ENSG00000085999) | 5609 | 1	0	-	46274667	46274699	57,135,249	1	32	0	Codeword: 5609, Probeset: 3
chr9	33030602	33030634	DNAJA1 (ENSG00000086061) | 17186 | 1	0	-	33030602	33030634	149,251,81	1	32	0	Codeword: 17186, Probeset: 1
chr9	33029971	33030453	DNAJA1 (ENSG00000086061) | 7308 | 1	0	-	33029971	33030453	35,23,27	2	18,14	0,468	Codeword: 7308, Probeset: 2
chr9	33338526	33338558	NFX1 (ENSG00000086102) | 6958 | 1	0	-	33338526	33338558	254,185,39	1	32	0	Codeword: 6958, Probeset: 1
chr9	33294931	33294963	NFX1 (ENSG00000086102) | 13111 | 1	0	-	33294931	33294963	35,23,27	1	32	0	Codeword: 13111, Probeset: 2
chr9	33319013	33319045	NFX1 (ENSG00000086102) | 1958 | 1	0	-	33319013	33319045	57,135,249	1	32	0	Codeword: 1958, Probeset: 3
chr5	62627223	62627255	IPO11 (ENSG00000086200) | 9793 | 1	0	-	62627223	62627255	35,23,27	1	32	0	Codeword: 9793, Probeset: 1
chr5	62483291	62484039	IPO11 (ENSG00000086200) | 433 | 1	0	-	62483291	62484039	57,135,249	2	2,30	0,718	Codeword: 433, Probeset: 2
chr5	62561164	62561196	IPO11 (ENSG00000086200) | 16374 | 1	0	-	62561164	62561196	254,185,39	1	32	0	Codeword: 16374, Probeset: 3
chr11	49173375	49173407	FOLH1 (ENSG00000086205) | 8160 | 1	0	+	49173375	49173407	149,251,81	1	32	0	Codeword: 8160, Probeset: 1
chr11	49146807	49146839	FOLH1 (ENSG00000086205) | 2068 | 1	0	+	49146807	49146839	35,23,27	1	32	0	Codeword: 2068, Probeset: 2
chr7	37683892	37857294	EPDR1 (ENSG00000086289) | 5943 | 1	0	-	0	0	72,57,163	2	11,21	0,173381	Codeword: 5943, Probeset: 1
chr7	37950465	37950497	EPDR1 (ENSG00000086289) | 5943 | 2	0	-	0	0	72,57,163	1	32	0	Codeword: 5943, Probeset: 1
chr7	37950508	37950540	EPDR1 (ENSG00000086289) | 18644 | 1	0	-	0	0	35,23,27	1	32	0	Codeword: 18644, Probeset: 2
chr7	37951041	37951073	EPDR1 (ENSG00000086289) | 16439 | 1	0	-	0	0	254,185,39	1	32	0	Codeword: 16439, Probeset: 3
chr7	26371908	26371940	SNX10 (ENSG00000086300) | 18427 | 1	0	-	26371908	26371940	254,185,39	1	32	0	Codeword: 18427, Probeset: 1
chr7	26372991	26373023	SNX10 (ENSG00000086300) | 17093 | 1	0	-	0	0	35,23,27	1	32	0	Codeword: 17093, Probeset: 2
chr7	26373376	26373408	SNX10 (ENSG00000086300) | 17615 | 1	0	-	0	0	57,135,249	1	32	0	Codeword: 17615, Probeset: 3
chr5	151506036	151506068	FAT2 (ENSG00000086570) | 17990 | 1	0	+	151506036	151506068	254,185,39	1	32	0	Codeword: 17990, Probeset: 1
chr5	151542753	151542785	FAT2 (ENSG00000086570) | 6838 | 1	0	+	151542753	151542785	35,23,27	1	32	0	Codeword: 6838, Probeset: 2
chr5	151545812	151545844	FAT2 (ENSG00000086570) | 4264 | 1	0	+	151545812	151545844	57,135,249	1	32	0	Codeword: 4264, Probeset: 3
chr16	82098088	82098120	HSD17B2 (ENSG00000086696) | 16156 | 1	0	-	82098088	82098120	35,23,27	1	32	0	Codeword: 16156, Probeset: 1
chr16	82035635	82035667	HSD17B2 (ENSG00000086696) | 16983 | 1	0	-	82035635	82035667	57,135,249	1	32	0	Codeword: 16983, Probeset: 2
chr16	82098436	82098468	HSD17B2 (ENSG00000086696) | 8735 | 1	0	-	0	0	254,185,39	1	32	0	Codeword: 8735, Probeset: 3
chrX	53592549	53592581	HUWE1 (ENSG00000086758) | 13398 | 1	0	+	53592549	53592581	35,23,27	1	32	0	Codeword: 13398, Probeset: 1
chrX	53584226	53584258	HUWE1 (ENSG00000086758) | 5401 | 1	0	+	53584226	53584258	254,185,39	1	32	0	Codeword: 5401, Probeset: 2
chrX	53549383	53549415	HUWE1 (ENSG00000086758) | 14902 | 1	0	+	53549383	53549415	57,135,249	1	32	0	Codeword: 14902, Probeset: 3
chr11	111838287	111838319	ALG9 (ENSG00000086848) | 14383 | 1	0	+	111838287	111838319	57,135,249	1	32	0	Codeword: 14383, Probeset: 1
chr11	111837495	111837527	ALG9 (ENSG00000086848) | 52 | 1	0	+	111837495	111837527	35,23,27	1	32	0	Codeword: 52, Probeset: 2
chr11	111844721	111853409	ALG9 (ENSG00000086848) | 12004 | 1	0	+	111844721	111853409	254,185,39	2	2,30	0,8658	Codeword: 12004, Probeset: 3
chr11	89335856	89335888	NOX4 (ENSG00000086991) | 2158 | 1	0	+	89335856	89335888	57,135,249	1	32	0	Codeword: 2158, Probeset: 1
chr11	89373435	89373467	NOX4 (ENSG00000086991) | 737 | 1	0	+	89373435	89373467	35,23,27	1	32	0	Codeword: 737, Probeset: 2
chr11	89326587	89326619	NOX4 (ENSG00000086991) | 9055 | 1	0	+	0	0	254,185,39	1	32	0	Codeword: 9055, Probeset: 3
chr7	100892423	100892455	ACHE (ENSG00000087085) | 7637 | 1	0	+	100892423	100892455	35,23,27	1	32	0	Codeword: 7637, Probeset: 1
chr7	100892768	100892800	ACHE (ENSG00000087085) | 12689 | 1	0	+	100892768	100892800	57,135,249	1	32	0	Codeword: 12689, Probeset: 2
chr7	100890741	100890773	ACHE (ENSG00000087085) | 11851 | 1	0	+	0	0	254,185,39	1	32	0	Codeword: 11851, Probeset: 3
chr19	48956236	48956268	BAX (ENSG00000087088) | 10769 | 1	0	-	48956236	48956268	57,135,249	1	32	0	Codeword: 10769, Probeset: 1
chr19	48961058	48961090	BAX (ENSG00000087088) | 7837 | 1	0	-	48961058	48961090	254,185,39	1	32	0	Codeword: 7837, Probeset: 2
chr19	48961148	48961180	BAX (ENSG00000087088) | 10084 | 1	0	-	0	0	35,23,27	1	32	0	Codeword: 10084, Probeset: 3
chr5	179132285	179132783	ADAMTS2 (ENSG00000087116) | 6231 | 1	0	+	179132285	179132783	254,185,39	2	25,7	0,491	Codeword: 6231, Probeset: 1
chr5	179113876	179113908	ADAMTS2 (ENSG00000087116) | 2300 | 1	0	+	179113876	179113908	35,23,27	1	32	0	Codeword: 2300, Probeset: 2
chr5	179121548	179121580	ADAMTS2 (ENSG00000087116) | 2300 | 2	0	+	179121553	179121580	35,23,27	1	32	0	Codeword: 2300, Probeset: 2
chr5	179113921	179113953	ADAMTS2 (ENSG00000087116) | 16065 | 1	0	+	179113921	179113953	72,57,163	1	32	0	Codeword: 16065, Probeset: 3
chr5	179120785	179120817	ADAMTS2 (ENSG00000087116) | 16065 | 2	0	+	0	0	72,57,163	1	32	0	Codeword: 16065, Probeset: 3
chr4	68477562	68477594	TMPRSS11E (ENSG00000087128) | 2847 | 1	0	-	68477562	68477594	35,23,27	1	32	0	Codeword: 2847, Probeset: 1
chr4	68476308	68476340	TMPRSS11E (ENSG00000087128) | 6294 | 1	0	-	68476308	68476340	149,251,81	1	32	0	Codeword: 6294, Probeset: 2
chr17	63829919	63830134	PSMC5 (ENSG00000087191) | 8389 | 1	0	-	63829919	63830134	67,48,136	2	30,2	0,213	Codeword: 8389, Probeset: 1
chr17	63831523	63831555	PSMC5 (ENSG00000087191) | 6044 | 1	0	-	63831523	63831555	255,130,29	1	32	0	Codeword: 6044, Probeset: 2
chr17	63830358	63830390	PSMC5 (ENSG00000087191) | 2321 | 1	0	-	63830358	63830390	57,135,249	1	32	0	Codeword: 2321, Probeset: 3
chr16	56978165	56978197	CETP (ENSG00000087237) | 7443 | 1	0	-	56978165	56978197	57,135,249	1	32	0	Codeword: 7443, Probeset: 1
chr16	56971996	56972028	CETP (ENSG00000087237) | 5967 | 1	0	-	56971996	56972028	254,185,39	1	32	0	Codeword: 5967, Probeset: 2
chr16	56983753	56983785	CETP (ENSG00000087237) | 14783 | 1	0	-	0	0	35,23,27	1	32	0	Codeword: 14783, Probeset: 3
chr16	56276438	56276470	GNAO1 (ENSG00000087258) | 1821 | 1	0	-	0	0	35,23,27	1	32	0	Codeword: 1821, Probeset: 1
chr16	56340935	56340967	GNAO1 (ENSG00000087258) | 1821 | 2	0	-	56340935	56340967	35,23,27	1	32	0	Codeword: 1821, Probeset: 1
chr16	56351428	56351460	GNAO1 (ENSG00000087258) | 1821 | 3	0	-	56351428	56351460	35,23,27	1	32	0	Codeword: 1821, Probeset: 1
chr16	56346250	56346282	GNAO1 (ENSG00000087258) | 4658 | 1	0	-	0	0	57,135,249	1	32	0	Codeword: 4658, Probeset: 2
chr16	56356681	56356713	GNAO1 (ENSG00000087258) | 4658 | 2	0	-	0	0	57,135,249	1	32	0	Codeword: 4658, Probeset: 2
chr4	2899385	2899417	ADD1 (ENSG00000087274) | 11395 | 1	0	-	2899385	2899417	57,135,249	1	32	0	Codeword: 11395, Probeset: 1
chr4	2898265	2898297	ADD1 (ENSG00000087274) | 7221 | 1	0	-	2898265	2898297	254,185,39	1	32	0	Codeword: 7221, Probeset: 2
chr14	52470553	52470585	TXNDC16 (ENSG00000087301) | 3706 | 1	0	+	52470553	52470585	35,23,27	1	32	0	Codeword: 3706, Probeset: 1
chr14	52432433	52432465	TXNDC16 (ENSG00000087301) | 2450 | 1	0	+	52432433	52432465	149,251,81	1	32	0	Codeword: 2450, Probeset: 2
chr12	27963530	27963562	PTHLH (ENSG00000087494) | 10074 | 1	0	+	27963530	27963562	35,23,27	1	32	0	Codeword: 10074, Probeset: 1
chr12	27958201	27958233	PTHLH (ENSG00000087494) | 12617 | 1	0	+	0	0	67,48,136	1	32	0	Codeword: 12617, Probeset: 2
chr12	27961676	27961708	PTHLH (ENSG00000087494) | 12617 | 2	0	+	0	0	67,48,136	1	32	0	Codeword: 12617, Probeset: 2
chr12	27963029	27963061	PTHLH (ENSG00000087494) | 12617 | 3	0	+	0	0	67,48,136	1	32	0	Codeword: 12617, Probeset: 2
chr12	27962385	27962417	PTHLH (ENSG00000087494) | 7578 | 1	0	+	0	0	39,25,38	1	32	0	Codeword: 7578, Probeset: 3
chr12	27969919	27969951	PTHLH (ENSG00000087494) | 7578 | 2	0	+	0	0	39,25,38	1	32	0	Codeword: 7578, Probeset: 3
chr12	29357678	29357710	ERGIC2 (ENSG00000087502) | 5359 | 1	0	+	29357678	29357710	35,23,27	1	32	0	Codeword: 5359, Probeset: 1
chr12	29341216	29341763	ERGIC2 (ENSG00000087502) | 15749 | 1	0	+	29341216	29341763	254,185,39	2	2,30	0,517	Codeword: 15749, Probeset: 2
chr12	29370122	29370154	ERGIC2 (ENSG00000087502) | 15324 | 1	0	+	29370122	29370154	57,135,249	1	32	0	Codeword: 15324, Probeset: 3
chr20	56383133	56383165	AURKA (ENSG00000087586) | 15377 | 1	0	+	56383133	56383165	254,185,39	1	32	0	Codeword: 15377, Probeset: 1
chr20	56373521	56373553	AURKA (ENSG00000087586) | 3118 | 1	0	+	56373521	56373553	35,23,27	1	32	0	Codeword: 3118, Probeset: 2
chr20	56370546	56370578	AURKA (ENSG00000087586) | 7866 | 1	0	+	56370546	56370578	57,135,249	1	32	0	Codeword: 7866, Probeset: 3
chr20	56452553	56452585	CASS4 (ENSG00000087589) | 149 | 1	0	-	56452553	56452585	35,23,27	1	32	0	Codeword: 149, Probeset: 1
chr20	56458942	56458974	CASS4 (ENSG00000087589) | 149 | 2	0	-	0	0	35,23,27	1	32	0	Codeword: 149, Probeset: 1
chr20	56452944	56452976	CASS4 (ENSG00000087589) | 9720 | 1	0	-	56452944	56452976	57,135,249	1	32	0	Codeword: 9720, Probeset: 2
chr20	56459256	56459288	CASS4 (ENSG00000087589) | 9720 | 2	0	-	0	0	57,135,249	1	32	0	Codeword: 9720, Probeset: 2
chr20	56453019	56453051	CASS4 (ENSG00000087589) | 12326 | 1	0	-	56453019	56453051	49,31,69	1	32	0	Codeword: 12326, Probeset: 3
chr20	56459607	56459639	CASS4 (ENSG00000087589) | 12326 | 2	0	-	0	0	49,31,69	1	32	0	Codeword: 12326, Probeset: 3
chr19	5994666	5994698	RFX2 (ENSG00000087903) | 3380 | 1	0	+	0	0	149,251,81	1	32	0	Codeword: 3380, Probeset: 1
chr19	5994013	5994045	RFX2 (ENSG00000087903) | 17962 | 1	0	+	0	0	35,23,27	1	32	0	Codeword: 17962, Probeset: 2
chr17	62426445	62426477	METTL2A (ENSG00000087995) | 13316 | 1	0	-	62426445	62426477	254,185,39	1	32	0	Codeword: 13316, Probeset: 1
chr17	62448604	62448636	METTL2A (ENSG00000087995) | 7248 | 1	0	-	62448604	62448636	57,135,249	1	32	0	Codeword: 7248, Probeset: 2
chr17	62449775	62449807	METTL2A (ENSG00000087995) | 8369 | 1	0	-	0	0	35,23,27	1	32	0	Codeword: 8369, Probeset: 3
chr1	63411926	63411958	ALG6 (ENSG00000088035) | 6826 | 1	0	-	63411926	63411958	35,23,27	1	32	0	Codeword: 6826, Probeset: 1
chr1	63436973	63437005	ALG6 (ENSG00000088035) | 5944 | 1	0	-	63436973	63437005	254,185,39	1	32	0	Codeword: 5944, Probeset: 2
chr1	63402281	63402313	ALG6 (ENSG00000088035) | 15313 | 1	0	-	63402281	63402313	57,135,249	1	32	0	Codeword: 15313, Probeset: 3
chr19	55014596	55014628	GP6 (ENSG00000088053) | 9643 | 1	0	+	55014596	55014628	254,185,39	1	32	0	Codeword: 9643, Probeset: 1
chr19	55015079	55015111	GP6 (ENSG00000088053) | 5808 | 1	0	+	55015079	55015111	35,23,27	1	32	0	Codeword: 5808, Probeset: 2
chr19	55013923	55013955	GP6 (ENSG00000088053) | 11614 | 1	0	+	0	0	57,135,249	1	32	0	Codeword: 11614, Probeset: 3
chr19	6416618	6416650	KHSRP (ENSG00000088247) | 6031 | 1	0	+	6416618	6416650	35,23,27	1	32	0	Codeword: 6031, Probeset: 1
chr19	6421668	6422351	KHSRP (ENSG00000088247) | 12035 | 1	0	+	6421668	6422351	254,185,39	2	20,12	0,671	Codeword: 12035, Probeset: 2
chr19	6413456	6413488	KHSRP (ENSG00000088247) | 8502 | 1	0	+	0	0	57,135,249	1	32	0	Codeword: 8502, Probeset: 3
chr19	3121395	3121427	GNA11 (ENSG00000088256) | 800 | 1	0	-	0	0	35,23,27	1	32	0	Codeword: 800, Probeset: 1
chr19	3122209	3122241	GNA11 (ENSG00000088256) | 8906 | 1	0	-	0	0	57,135,249	1	32	0	Codeword: 8906, Probeset: 2
chr19	3122995	3123027	GNA11 (ENSG00000088256) | 3941 | 1	0	-	0	0	254,185,39	1	32	0	Codeword: 3941, Probeset: 3
chr20	32787442	32788876	DNMT3B (ENSG00000088305) | 6336 | 1	0	-	32787442	32788876	254,185,39	2	9,23	0,1411	Codeword: 6336, Probeset: 1
chr20	32801372	32801404	DNMT3B (ENSG00000088305) | 3929 | 1	0	-	32801372	32801404	57,135,249	1	32	0	Codeword: 3929, Probeset: 2
chr20	32807870	32807902	DNMT3B (ENSG00000088305) | 11995 | 1	0	-	32807870	32807902	35,23,27	1	32	0	Codeword: 11995, Probeset: 3
chr20	31775900	31775932	TPX2 (ENSG00000088325) | 1736 | 1	0	-	31775900	31775932	35,23,27	1	32	0	Codeword: 1736, Probeset: 1
chr20	31783722	31783754	TPX2 (ENSG00000088325) | 16268 | 1	0	-	31783722	31783754	57,135,249	1	32	0	Codeword: 16268, Probeset: 2
chr20	31793923	31793955	TPX2 (ENSG00000088325) | 11454 | 1	0	-	31793923	31793955	254,185,39	1	32	0	Codeword: 11454, Probeset: 3
chr13	98711935	98712521	SLC15A1 (ENSG00000088386) | 2358 | 1	0	+	98711935	98712521	254,185,39	2	8,24	0,562	Codeword: 2358, Probeset: 1
chr13	98721579	98721829	SLC15A1 (ENSG00000088386) | 13616 | 1	0	+	98721579	98721829	35,23,27	2	6,26	0,224	Codeword: 13616, Probeset: 2
chr13	98704373	98704405	SLC15A1 (ENSG00000088386) | 3699 | 1	0	+	98704373	98704405	57,135,249	1	32	0	Codeword: 3699, Probeset: 3
chr13	98863543	98867451	DOCK9 (ENSG00000088387) | 6919 | 1	0	+	98863543	98867451	35,23,27	2	5,27	0,3881	Codeword: 6919, Probeset: 1
chr13	98914368	98915333	DOCK9 (ENSG00000088387) | 4340 | 1	0	+	98914368	98915333	149,251,81	2	27,5	0,960	Codeword: 4340, Probeset: 2
chr20	4177539	4177571	SMOX (ENSG00000088826) | 8030 | 1	0	-	4177539	4177571	35,23,27	1	32	0	Codeword: 8030, Probeset: 1
chr20	4187474	4187506	SMOX (ENSG00000088826) | 12809 | 1	0	-	0	0	254,185,39	1	32	0	Codeword: 12809, Probeset: 2
chr20	4182628	4182660	SMOX (ENSG00000088826) | 1595 | 1	0	-	4182628	4182660	57,135,249	1	32	0	Codeword: 1595, Probeset: 3
chr20	3703246	3703278	SIGLEC1 (ENSG00000088827) | 18149 | 1	0	+	3703246	3703278	254,185,39	1	32	0	Codeword: 18149, Probeset: 1
chr20	3701397	3701429	SIGLEC1 (ENSG00000088827) | 16702 | 1	0	+	3701397	3701429	35,23,27	1	32	0	Codeword: 16702, Probeset: 2
chr20	3689188	3689220	SIGLEC1 (ENSG00000088827) | 8353 | 1	0	+	3689188	3689220	57,135,249	1	32	0	Codeword: 8353, Probeset: 3
chr20	3865880	3865912	MAVS (ENSG00000088888) | 4708 | 1	0	-	3865880	3865912	254,185,39	1	32	0	Codeword: 4708, Probeset: 1
chr20	3867933	3867965	MAVS (ENSG00000088888) | 2585 | 1	0	-	0	0	57,135,249	1	32	0	Codeword: 2585, Probeset: 2
chr20	3868314	3868346	MAVS (ENSG00000088888) | 15563 | 1	0	-	0	0	35,23,27	1	32	0	Codeword: 15563, Probeset: 3
chr4	186273097	186273129	F11 (ENSG00000088926) | 9596 | 1	0	-	186273097	186273129	254,185,39	1	32	0	Codeword: 9596, Probeset: 1
chr4	186274333	186274365	F11 (ENSG00000088926) | 4547 | 1	0	-	0	0	72,57,163	1	32	0	Codeword: 4547, Probeset: 2
chr4	186287719	186287751	F11 (ENSG00000088926) | 4547 | 2	0	-	186287719	186287751	72,57,163	1	32	0	Codeword: 4547, Probeset: 2
chr4	186284258	186285667	F11 (ENSG00000088926) | 6522 | 1	0	-	186284258	186285667	35,23,27	2	2,30	0,1379	Codeword: 6522, Probeset: 3
chr20	1649337	1649369	SIRPG (ENSG00000089012) | 13644 | 1	0	+	1649337	1649369	35,23,27	1	32	0	Codeword: 13644, Probeset: 1
chr20	1629527	1629559	SIRPG (ENSG00000089012) | 1703 | 1	0	+	0	0	254,185,39	1	32	0	Codeword: 1703, Probeset: 2
chr20	1629182	1629214	SIRPG (ENSG00000089012) | 6215 | 1	0	+	0	0	57,135,249	1	32	0	Codeword: 6215, Probeset: 3
chr12	121180406	121180438	P2RX7 (ENSG00000089041) | 59 | 1	0	-	121180406	121180438	35,23,27	1	32	0	Codeword: 59, Probeset: 1
chr12	121160929	121160961	P2RX7 (ENSG00000089041) | 17338 | 1	0	-	121160929	121160961	57,135,249	1	32	0	Codeword: 17338, Probeset: 2
chr12	121154846	121154878	P2RX7 (ENSG00000089041) | 9056 | 1	0	-	121154846	121154878	254,185,39	1	32	0	Codeword: 9056, Probeset: 3
chr20	13776147	13776179	ESF1 (ENSG00000089048) | 4505 | 1	0	+	13776147	13776179	35,23,27	1	32	0	Codeword: 4505, Probeset: 1
chr20	13771341	13771373	ESF1 (ENSG00000089048) | 6277 | 1	0	+	13771341	13771373	254,185,39	1	32	0	Codeword: 6277, Probeset: 2
chr20	13733837	13759718	ESF1 (ENSG00000089048) | 3049 | 1	0	+	13733837	13759718	57,135,249	2	5,27	0,25854	Codeword: 3049, Probeset: 3
chr20	4857168	4857200	SLC23A2 (ENSG00000089057) | 1601 | 1	0	+	4857168	4857200	254,185,39	1	32	0	Codeword: 1601, Probeset: 1
chr20	4867824	4867856	SLC23A2 (ENSG00000089057) | 5232 | 1	0	+	4867824	4867856	57,135,249	1	32	0	Codeword: 5232, Probeset: 2
chr20	4857056	4857088	SLC23A2 (ENSG00000089057) | 386 | 1	0	+	4857056	4857088	35,23,27	1	32	0	Codeword: 386, Probeset: 3
chr12	112908690	112908722	OAS1 (ENSG00000089127) | 3594 | 1	0	-	112908690	112908722	35,23,27	1	32	0	Codeword: 3594, Probeset: 1
chr12	112917643	112917675	OAS1 (ENSG00000089127) | 7660 | 1	0	-	112917643	112917675	57,135,249	1	32	0	Codeword: 7660, Probeset: 2
chr12	112911223	112916528	OAS1 (ENSG00000089127) | 12983 | 1	0	-	112911223	112916528	254,185,39	2	12,20	0,5285	Codeword: 12983, Probeset: 3
chr12	120140995	120142510	GCN1 (ENSG00000089154) | 4739 | 1	0	+	120140995	120142510	254,185,39	2	28,4	0,1511	Codeword: 4739, Probeset: 1
chr12	120131199	120131231	GCN1 (ENSG00000089154) | 5909 | 1	0	+	120131199	120131231	57,135,249	1	32	0	Codeword: 5909, Probeset: 2
chr12	120173759	120173791	GCN1 (ENSG00000089154) | 7496 | 1	0	+	120173759	120173791	35,23,27	1	32	0	Codeword: 7496, Probeset: 3
chr12	120222563	120222595	PXN (ENSG00000089159) | 12016 | 1	0	+	120222563	120222595	35,23,27	1	32	0	Codeword: 12016, Probeset: 1
chr12	120213873	120213905	PXN (ENSG00000089159) | 9805 | 1	0	+	120213873	120213905	254,185,39	1	32	0	Codeword: 9805, Probeset: 2
chr12	120211435	120211467	PXN (ENSG00000089159) | 4362 | 1	0	+	0	0	57,135,249	1	32	0	Codeword: 4362, Probeset: 3
chr12	114394816	114394848	TBX5 (ENSG00000089225) | 8017 | 1	0	+	114394816	114394848	35,23,27	1	32	0	Codeword: 8017, Probeset: 1
chr12	114398708	114399532	TBX5 (ENSG00000089225) | 153 | 1	0	+	114398708	114399532	254,185,39	2	12,20	0,804	Codeword: 153, Probeset: 2
chr12	114355387	114355419	TBX5 (ENSG00000089225) | 14010 | 1	0	+	0	0	57,135,249	1	32	0	Codeword: 14010, Probeset: 3
chr12	117330442	117330474	NOS1 (ENSG00000089250) | 5663 | 1	0	+	117330442	117330474	149,251,81	1	32	0	Codeword: 5663, Probeset: 1
chr12	117268094	117268126	NOS1 (ENSG00000089250) | 15598 | 1	0	+	117268094	117268126	35,23,27	1	32	0	Codeword: 15598, Probeset: 2
chr16	31189165	31189197	FUS (ENSG00000089280) | 900 | 1	0	-	31189165	31189197	149,251,81	1	32	0	Codeword: 900, Probeset: 1
chr16	31191410	31191442	FUS (ENSG00000089280) | 16966 | 1	0	-	31191410	31191438	35,23,27	1	32	0	Codeword: 16966, Probeset: 2
chrX	70134736	70134768	IGBP1 (ENSG00000089289) | 15266 | 1	0	-	70134736	70134768	35,23,27	1	32	0	Codeword: 15266, Probeset: 1
chrX	70166148	70166180	IGBP1 (ENSG00000089289) | 7230 | 1	0	-	0	0	254,185,39	1	32	0	Codeword: 7230, Probeset: 2
chrX	70165954	70165986	IGBP1 (ENSG00000089289) | 9618 | 1	0	-	70165954	70165981	57,135,249	1	32	0	Codeword: 9618, Probeset: 3
chr19	35010301	35010333	GRAMD1A (ENSG00000089351) | 10218 | 1	0	-	35010301	35010333	35,23,27	1	32	0	Codeword: 10218, Probeset: 1
chr19	35009230	35009262	GRAMD1A (ENSG00000089351) | 6340 | 1	0	-	35009230	35009262	254,185,39	1	32	0	Codeword: 6340, Probeset: 2
chr19	35021544	35021576	GRAMD1A (ENSG00000089351) | 17506 | 1	0	-	35021544	35021576	57,135,249	1	32	0	Codeword: 17506, Probeset: 3
chr17	42175615	42175647	KCNH4 (ENSG00000089558) | 17956 | 1	0	+	42175615	42175647	35,23,27	1	32	0	Codeword: 17956, Probeset: 1
chr17	42159881	42159913	KCNH4 (ENSG00000089558) | 14739 | 1	0	+	0	0	254,185,39	1	32	0	Codeword: 14739, Probeset: 2
chr17	42156901	42156933	KCNH4 (ENSG00000089558) | 7976 | 1	0	+	0	0	57,135,249	1	32	0	Codeword: 7976, Probeset: 3
chr11	62629913	62629945	GANAB (ENSG00000089597) | 5908 | 1	0	+	62629913	62629945	62,123,247	1	32	0	Codeword: 5908, Probeset: 1
chr11	62625816	62625848	GANAB (ENSG00000089597) | 5665 | 1	0	+	62625816	62625848	246,95,24	1	32	0	Codeword: 5665, Probeset: 2
chr11	62634961	62634993	GANAB (ENSG00000089597) | 9745 | 1	0	+	62634961	62634993	63,43,118	1	32	0	Codeword: 9745, Probeset: 3
chr17	78214813	78214845	BIRC5 (ENSG00000089685) | 831 | 1	0	-	0	0	53,34,82	1	32	0	Codeword: 831, Probeset: 1
chr17	78222869	78222901	BIRC5 (ENSG00000089685) | 831 | 2	0	-	0	0	53,34,82	1	32	0	Codeword: 831, Probeset: 1
chr17	78223485	78223517	BIRC5 (ENSG00000089685) | 831 | 3	0	-	78223485	78223517	53,34,82	1	32	0	Codeword: 831, Probeset: 1
chr17	78224257	78224289	BIRC5 (ENSG00000089685) | 14008 | 1	0	-	0	0	35,23,27	1	32	0	Codeword: 14008, Probeset: 2
chr17	78224557	78224589	BIRC5 (ENSG00000089685) | 6625 | 1	0	-	0	0	254,185,39	1	32	0	Codeword: 6625, Probeset: 3
chr12	6774735	6774767	LAG3 (ENSG00000089692) | 3971 | 1	0	-	6774735	6774767	254,185,39	1	32	0	Codeword: 3971, Probeset: 1
chr12	6775423	6775455	LAG3 (ENSG00000089692) | 15687 | 1	0	-	6775423	6775455	57,135,249	1	32	0	Codeword: 15687, Probeset: 2
chr12	6777892	6778246	LAG3 (ENSG00000089692) | 14334 | 1	0	-	6777892	6778246	35,23,27	2	29,3	0,351	Codeword: 14334, Probeset: 3
chr14	64487025	64487057	ZBTB25 (ENSG00000089775) | 12778 | 1	0	+	64487025	64487057	35,23,27	1	32	0	Codeword: 12778, Probeset: 1
chr14	64488015	64488047	ZBTB25 (ENSG00000089775) | 5997 | 1	0	+	64488015	64488047	149,251,81	1	32	0	Codeword: 5997, Probeset: 2
chr14	102708582	102710965	RCOR1 (ENSG00000089902) | 7069 | 1	0	-	102708582	102710965	254,185,39	2	1,31	0,2352	Codeword: 7069, Probeset: 1
chr14	102722309	102722341	RCOR1 (ENSG00000089902) | 13847 | 1	0	-	102722309	102722341	57,135,249	1	32	0	Codeword: 13847, Probeset: 2
chr14	102707386	102707418	RCOR1 (ENSG00000089902) | 6930 | 1	0	-	102707386	102707418	35,23,27	1	32	0	Codeword: 6930, Probeset: 3
chr1	27114272	27154000	SLC9A1 (ENSG00000090020) | 7898 | 1	0	+	27114272	27154000	35,23,27	2	14,18	0,39710	Codeword: 7898, Probeset: 1
chr1	27102453	27102485	SLC9A1 (ENSG00000090020) | 3811 | 1	0	+	27102453	27102485	57,135,249	1	32	0	Codeword: 3811, Probeset: 2
chr1	27105649	27105681	SLC9A1 (ENSG00000090020) | 3811 | 2	0	+	0	0	57,135,249	1	32	0	Codeword: 3811, Probeset: 2
chr1	27100520	27100552	SLC9A1 (ENSG00000090020) | 5315 | 1	0	+	27100520	27100552	67,48,136	1	32	0	Codeword: 5315, Probeset: 3
chr4	1338544	1338576	MAEA (ENSG00000090316) | 16940 | 1	0	-	1338544	1338576	254,185,39	1	32	0	Codeword: 16940, Probeset: 1
chr4	1339850	1339882	MAEA (ENSG00000090316) | 4577 | 1	0	-	0	0	57,135,249	1	32	0	Codeword: 4577, Probeset: 2
chr4	1340025	1340057	MAEA (ENSG00000090316) | 6108 | 1	0	-	0	0	35,23,27	1	32	0	Codeword: 6108, Probeset: 3
chr19	10285204	10285236	ICAM1 (ENSG00000090339) | 1889 | 1	0	-	10285204	10285236	35,23,27	1	32	0	Codeword: 1889, Probeset: 1
chr19	10285600	10285632	ICAM1 (ENSG00000090339) | 6641 | 1	0	-	0	0	149,251,81	1	32	0	Codeword: 6641, Probeset: 2
chr19	46725342	46725374	STRN4 (ENSG00000090372) | 14477 | 1	0	+	46725342	46725374	35,23,27	1	32	0	Codeword: 14477, Probeset: 1
chr19	46730866	46733063	STRN4 (ENSG00000090372) | 15608 | 1	0	+	46730866	46733063	57,135,249	2	7,25	0,2172	Codeword: 15608, Probeset: 2
chr19	46719512	46719544	STRN4 (ENSG00000090372) | 12869 | 1	0	+	0	0	254,185,39	1	32	0	Codeword: 12869, Probeset: 3
chr3	186652416	186652448	FETUB (ENSG00000090512) | 2313 | 1	0	-	186652416	186652448	35,23,27	1	32	0	Codeword: 2313, Probeset: 1
chr3	186646250	186646282	FETUB (ENSG00000090512) | 431 | 1	0	-	186646250	186646282	254,185,39	1	32	0	Codeword: 431, Probeset: 2
chr3	186641093	186641125	FETUB (ENSG00000090512) | 9147 | 1	0	-	186641093	186641125	57,135,249	1	32	0	Codeword: 9147, Probeset: 3
chr3	184375514	184375546	THPO (ENSG00000090534) | 9308 | 1	0	+	184375514	184375546	35,23,27	1	32	0	Codeword: 9308, Probeset: 1
chr3	184372790	184372822	THPO (ENSG00000090534) | 2697 | 1	0	+	184372790	184372822	57,135,249	1	32	0	Codeword: 2697, Probeset: 2
chr3	184372155	184372187	THPO (ENSG00000090534) | 3213 | 1	0	+	0	0	254,185,39	1	32	0	Codeword: 3213, Probeset: 3
chr19	49476145	49476177	FLT3LG (ENSG00000090554) | 7831 | 1	0	-	0	0	67,48,136	1	32	0	Codeword: 7831, Probeset: 1
chr19	49476531	49476563	FLT3LG (ENSG00000090554) | 16196 | 1	0	-	49476531	49476563	35,23,27	1	32	0	Codeword: 16196, Probeset: 2
chr19	49482037	49482069	FLT3LG (ENSG00000090554) | 948 | 1	0	-	0	0	57,135,249	1	32	0	Codeword: 948, Probeset: 3
chr19	49486165	49486197	FLT3LG (ENSG00000090554) | 948 | 2	0	-	0	0	57,135,249	1	32	0	Codeword: 948, Probeset: 3
chr1	39572481	39572513	PABPC4 (ENSG00000090621) | 5600 | 1	0	+	39572481	39572513	57,135,249	1	32	0	Codeword: 5600, Probeset: 1
chr1	39565183	39565215	PABPC4 (ENSG00000090621) | 17189 | 1	0	+	39565183	39565215	35,23,27	1	32	0	Codeword: 17189, Probeset: 2
[truncated: 13,393 more rows]
