# Supplementary material for: Deep phenotyping of skin tissue remodeling in patients with systemic sclerosis treated with CD19-CAR T cells
Source: Nat Commun. 2026 May 23;17:4640. doi: 10.1038/s41467-026-72817-7 (PMC13201536; doi:10.1038/s41467-026-72817-7)
Supplement: Supplementary file 11 — Source Data [file 41467_2026_72817_MOESM11_ESM.xlsx]

## Sheet: Figure 1
	Figure 1A																																					Figure 1C							Figure 1D
	Fold change papillae/mm													Fold change papillae height (µm)												Fold change collagen alignment													ΔmRSS=(mRSS (FU)-mRSS(BL))							1 mo vs BL		12 mo vs BL
																										BL	1 mo		6 mo		12 mo		NDG		SOC
	BL (all groups)	1 mo		6 mo		12 mo		NDG		SOC				BL (all groups)	1 mo		6 mo		12 mo		NDG		SOC				Patient ID	Fold change	Patient ID	Fold change	Patient ID	Fold change	Patient ID	Fold change	Patient ID	Fold change		Pat ID	1 mo (30 +/- 12 d)	6 mo (182 +/- 14d)	12 mo (+/-2)	NDG	SOC		Gene set	NES	adjusted p-value	NES	adjusted p-value
		Patient ID	Fold change	Patient ID	Fold change	Patient ID	Fold change	Patient ID	Fold change	Patient ID	Fold change				Patient ID	Fold change	Patient ID	Fold change	Patient ID	Fold change	Patient ID	Fold change	Patient ID	Fold change		1	1-C	n.d.	1-C	n.d.	1-C	n.d.	1-R	1.082	1-S	n.d.		1	2	-7	-7	4	0		B CELL ACTIVATION%REACTOME DATABASE ID RELEASE 91%983705	-2.61314	2.03366e-08	1.61128	0.0664765
	1	1-C	n.d.	1-C	n.d.	1-C	n.d.	1-R	1.048	1-S	n.d.			1	1-C	n.d.	1-C	n.d.	1-C	n.d.	1-R	0.921717	1-S	n.d.		1	2-C	0.707	2-C	0.891	2-C	0.661			2-S	0.737		2	-7	-13	-20		-6		CD22 MEDIATED BCR REGULATION%REACTOME DATABASE ID RELEASE 91%5690714	-2.69968	2.03366e-08	1.67478	0.135986
	1	2-C	3.91697	2-C	4.05316	2-C	4.002			2-S	0.259			1	2-C	2.57369	2-C	1.87904	2-C	2.43524			2-S	0.563353		1	3-C	1.06	3-C	0.923	3-C	0.802			3-S	1.065		3	-11	-17	-23		0		ANGIOGENESIS%GOBP%GO:0001525	1.55802	0.0242848	1.46161	0.190335
	1	3-C	2.14367	3-C	2.26713	3-C	1.244			3-S	1.049			1	3-C	0.934995	3-C	0.95571	3-C	0.818795			3-S	0.999473		1	4-C	0.713	4-C	n.d.	4-C	0.994			4-S	1.206		4	-4	-3	-8		6		VASCULATURE DEVELOPMENT%GOBP%GO:0001944	1.70845	0.000136866	1.59067	0.0310386
	1	4-C	0.982636	4-C	n.d.	4-C	2.699			4-S	0.836			1	4-C	1.49967	4-C	n.d.	4-C	1.17196			4-S	1.12633		1	5-C	0.623	5-C	0.814	5-C	0.536			5-S	0.888		5	0	-16	-23		-1		BLOOD VESSEL DEVELOPMENT%GOBP%GO:0001568	1.64866	0.00184968	1.5763	0.0306229
	1	5-C	1.94419	5-C	1.97887	5-C	1.306			5-S	1.145			1	5-C	1.40607	5-C	1	5-C	1.15197			5-S	0.732671		1	6-C	0.81	6-C	0.655	6-C	0.664032			6-S	1.348		6	-4	-7	-14		2		PID_ANGIOPOIETIN_RECEPTOR_PATHWAY%MSIGDB_C2%PID_ANGIOPOIETIN_RECEPTOR_PATHWAY	1.90895	0.0181533	1.24304	0.709771
	1	6-C	0.791188	6-C	0.971193	6-C	1.266			6-S	0.57			1	6-C	0.662175	6-C	0.826504	6-C	1.25022			6-S	0.435384		1	7-C	0.512	7-C	0.665	7-C	0.3188			7-S	0.765		7	0	-11	-11		10		ANGIOPOIETIN RECEPTOR TIE2-MEDIATED SIGNALING%PATHWAY INTERACTION DATABASE NCI-NATURE CURATED DATA%ANGIOPOIETIN RECEPTOR TIE2-MEDIATED SIGNALING	1.94946	0.00848294	1.3415	0.609285
	1	7-C	1.77778	7-C	1.31579	7-C	1.6			7-S	1.202			1	7-C	1.30235	7-C	1.18099	7-C	1.56851			7-S	1.01916		1	8-C	0.881	8-C	0.95	8-C	n.d.			8-S	1.017		8	0	-12	-13		-3		TISSUE REMODELING%GOBP%GO:0048771	1.98512	0.0092309	1.55296	0.453178
	1	8-C	2.3223	8-C	2.6459	8-C	4.26232			8-S	0.434			1	8-C	2.00597	8-C	0.948482	8-C	1.19358			8-S	2.30748		1	9-C	0.539	9-C	0.494	9-C	0.375514						9	-2	-9	-7				EXTRACELLULAR STRUCTURE ORGANIZATION%GOBP%GO:0043062	1.70465	0.00662625	1.88854	0.000338496
	1	9-C	2.13502	9-C	5.08032	9-C	5.713							1	9-C	1.67477	9-C	1.15957	9-C	0.776379						1	10-C	0.708	10-C	0.532	10-C	n.d.						10	-4	-5	-13				REGULATION OF WOUND HEALING%GOBP%GO:0061041	1.69651	0.047931	1.08465	0.820251
	1	10-C	2.47354	10-C	1.19478	10-C	1.352							1	10-C	1.45038	10-C	1.34962	10-C	1.73254						1	11-C	0.878	11-C	0.793	11-C	0.756458						11	-4	-4	-2				SKIN EPIDERMIS DEVELOPMENT%GOBP%GO:0098773	-1.72433	0.180521	1.84855	0.0308871
	1	11-C	1.124	11-C	1.14434	11-C	1.627							1	11-C	0.706584	11-C	1.05306	11-C	1.42759						1																			EPITHELIAL CELL DIFFERENTIATION%GOBP%GO:0030855	-1.82193	3.06539e-06	1.84869	1.87478e-05
	1													1												1
	1													1												1
	1		p=0,0008				p<0,0001				p=0.5014			1		p=0,0422				p=0.0008				p=0.5014		1		p<0,0001				p<0,0001				p=0.5014		The course of the individual mRSS values are depicted in Supplementary Data file 4.
	1													1												1
	1													1												1
	1													1												1
	1
	1A Follow up samples of each patient and follow up time point were individually normalized to the respective baseline samples. Normalized baseline samples are summarized in column. N.d.= not documented due to empty sample.
	Figure 1A disaggregated data (by sex)
	Fold change papillae/mm
	Ctrl					BL				1 mo			6 mo				12 mo				NDG		SOC
	Patient ID	Female	Patient ID	Male	Patient ID	Female	Patient ID	Male	Patient ID	Female	Patient ID	Male	Patient ID	Female	Patient ID	Male	Patient ID	Female	Patient ID	Male	Patient ID	Female	Patient ID	Female	Male
	Control	1.914	Control	1.925	3-C	1	1-C	n.d.	3-C	2.14367	1-C	n.d.	3-C	2.267	1-C	n.d.	3-C	1.24363	1-C	n.d.	1-R	1.048	1-S	n.d.	1.04865
		2.691			6-C	1	2-C	1	6-C	0.791188	2-C	3.917	6-C	0.971	2-C	4.053	6-C	1.26609	2-C	4.00205			2-S	0.259067	0.57
		1.854			7-C	1	4-C	1	7-C	1.77778	4-C	0.982636	7-C	1.316	4-C	n.d.	7-C	1.6	4-C	2.69852			4-S	0.836455	0.433812
					9-C	1	5-C	1	9-C	2.13502	5-C	1.94419	9-C	5.08	5-C	1.979	9-C	5.7129	5-C	1.3063			5-S	1.14545
					1-R	1	8-C	1			8-C	2.3223			8-C	2.646			8-C	4.26232			7-S	1.20198
					1-S	n.d.	10-C	1			10-C	2.47354			10-C	1.195			10-C	1.35159
					2-S	1	11-C	1			11-C	1.124			11-C	1.144			11-C	1.62741
					4-S	1	3-S	1
					7-S	1	5-S	1
							6-S	1
							8-S	1	p=0,4762				p>0,9999				p=0,4762						p=0,6286
	Papillae height (µm)
	Ctrl					BL				1 mo			6 mo				12 mo				NDG		SOC
	Patient ID	Female	Patient ID	Male	Patient ID	Female	Patient ID	Male	Patient ID	Female		Male	Patient ID	Female	Patient ID	Male	Patient ID	Female	Patient ID	Male	Patient ID	Female	Patient ID	Female	Male
	Control	2.395	Control	2.466	3-C	1	1-C	n.d.	3-C	0.935	1-C	n.d.	3-C	0.956	1-C	n.d.	3-C	0.819	1-C	n.d.	1-R	0.922	1-S	n.d.	0.999473
		2.531			6-C	1	2-C	1	6-C	0.662	2-C	2.574	6-C	0.827	2-C	1.879	6-C	1.25022	2-C	2.435			2-S	0.563353	0.435384
		2.438			7-C	1	4-C	1	7-C	1.302	4-C	1.5	7-C	1.181	4-C	n.d.	7-C	1.56851	4-C	1.172			4-S	1.12633	2.30748
					9-C	1	5-C	1	9-C	1.675	5-C	1.406	9-C	1.15957	5-C	1	9-C	0.776379	5-C	1.152			5-S	0.732671
					1-R	1	8-C	1			8-C	2.006			8-C	0.948			8-C	1.19358			7-S	1.01916
					1-S	n.d.	10-C	1			10-C	1.45			10-C	1.35			10-C	1.73254
					2-S	1	11-C	1			11-C	0.707			11-C	1.053			11-C	1.42759
					4-S	1	3-S	1
					7-S	1	5-S	1
							6-S	1
							8-S	1	p=0,275				p=0,5556				p=0,3524						p>0,999
	Collagen alignment
	Ctrl					BL				1 mo			6 mo				12 mo				NDG		SOC
	Patient ID	Female	Patient ID	Male	Patient ID	Female	Patient ID	Male	Patient ID	Female	Patient ID	Male	Patient ID	Female	Patient ID	Male	Patient ID	Female	Patient ID	Male	Patient ID	Female	Patient ID	Female	Male
	Control	0.671	Control	0.556	3-C	1	1-C	n.d.	3-C	1.06	1-C	n.d.	3-C	0.923	1-C	n.d.	3-C	0.802	1-C	n.d.	1-R	1.082	1-S	n.d.	1.065
		0.915			6-C	1	2-C	1	6-C	0.81	2-C	0.707	6-C	0.655	2-C	0.891	6-C	0.664032	2-C	0.661			2-S	0.737	1.348
		0.533			7-C	1	4-C	1	7-C	0.512	4-C	0.713	7-C	0.665	4-C	n.d.	7-C	0.3188	4-C	0.994			4-S	1.20583	1.017
					9-C	1	5-C	1	9-C	0.539	5-C	0.623	9-C	0.494	5-C	0.814	9-C	0.375514	5-C	0.536			5-S	0.888
					1-R	1	8-C	1			8-C	0.881			8-C	0.95			8-C	n.d.			7-S	0.764706
					1-S	n.d.	10-C	1			10-C	0.708			10-C	0.532			10-C	n.d.
					2-S	1	11-C	1			11-C	0.878			11-C	0.793			11-C	0.756458
					4-S	1	3-S	1
					7-S	1	5-S	1
							6-S	1
							8-S	1	p=0,7619				p=0,4127				p=0,4857						p=0,2286

## Sheet: Figure 2
Figure 2A							Figure 2B					Figure 2D										Figure 2E
Lung TBR, SUVmean							Patient ID	Group	Time of Biopsy	FAP-pos fibroblasts (% of total fibroblasts)		cISH-Dot plot:marker genes expression across fibroblast subtypes										cISH:sccomp results BL VS 12m
		months since CAR T					P2	CAR T	Pre- CAR T	63.5		pct.exp	PI16+	papillary	CCL8+	FAP+COL8A1+	CCL19+	IGFBP4+	PU.1+S100A4+	TNN+COCH+		Celltype		c_lower	c_effect	c_upper	c_FDR
	patient ID	0	3-6	12	24				Early post CAR T	35.3		COCH	0.28643	0.0915751	0	0.268998	0.742268	0.34639	0.690955	4.14634		TNN+COCH+ FB		0.769918	1.34486	1.9554	0
	1	2.04604	1.1509	2.49361	2.17391				Medium post CAR T	56.8		TNN	0.179019	0.595238	0	2.08473	0.536082	0.612843	0.439698	21.7073		Schwann cell		0.523566	1.08366	1.72732	0.0005
	2	2.8133	2.10997	2.10997	1.47059				Late Post CAR T	27.4		TNMD	0.28643	0.18315	0	0.0672495	0.247423	0.319744	0.0628141	8.78049		adipocyte		-0.0613245	0.411978	0.845172	0.0195417
	3	4.66752	1.27877	1.08696	1.64771		P3	CAR T	Pre- CAR T	81.4		SPI1	1.10992	1.69414	9.03733	0.806994	3.17526	0.586198	10.7412	1.58537		SMC		-0.388465	0.277367	1.06667	0.117068
	4	2.8133	1.85422	2.94118	1.10447				Early post CAR T	74.44		S100A4	34.3	35.119	55.9921	38.4667	30.2268	17.8524	50.7538	39.7561		pericyte		-0.229108	0.21846	0.665347	0.0965
	5	1.79028	1.9821	1.26552	1.07468				Medium post CAR T	48.63		IGFBP4	88.2743	89.3315	97.6424	85.4741	72.7835	61.7639	70.9171	69.7561		CCL19+ FB		-0.503721	0.0596271	0.556001	0.153667
	6	1.9821	2.10997	0.914752					Late Post CAR T	23.17		SPARC	85.1414	86.859	83.4971	93.4095	60.866	68.0522	68.0276	84.0244		IGFBP4+ FB		-0.476472	0.00205958	0.545355	0.218946
	7	3.58056	2.94118	0.864276			P4	CAR T	Pre- CAR T	82.18		APOE	3.84891	10.348	6.4833	1.54674	33.5258	3.9968	23.9322	7.80488		endothelial cell		-0.477233	-0.0550327	0.364319	0.186346
	8	3.51662	1.6624						Early post CAR T	40		CCL19	0.519155	0.869963	5.30452	0.605245	21.3608	1.59872	19.8492	0.365854		CCL8+ FB		-0.915702	-0.27717	0.299686	0.0736389
	9	2.8133	2.10997						Medium post CAR T	47.5		FAP	9.29108	5.26557	14.7348	26.1601	5.15464	1.94511	4.39698	6.46341		PI16+ FB		-0.819182	-0.387877	0.204767	0.0507187
	10	4.02813	3.96419						Late Post CAR T	not available		COL8A1	4.09953	2.24359	0.982318	22.1251	0.494845	0.852651	0.816583	5.4878		PU.1+S100A4+ FB		-0.874186	-0.39078	0.129105	0.0343929
	11	3.32481	3.13299				P5	CAR T	Pre- CAR T	84.1		SFRP4	5.88972	0.0457876	0	20.7128	1.89691	2.21156	1.13065	9.39024		papillary FB		-1.06596	-0.639871	-0.182787	0.0053
									Early post CAR T	71.7		ACKR3	14.5542	6.59341	23.7721	18.3591	3.13402	1.38556	3.01508	5.4878		FAP+COL8A1+ myoFB		-1.4371	-0.764154	-0.192497	0.0035625
TBR = target to background ratio									Medium post CAR T	79.2		CCL8	0.75188	1.69414	23.1827	0.672495	3.34021	0.479616	3.32915	0.731707		immune cell		-1.40085	-0.935397	-0.377442	0.00191667
SUV mean= standardized uptake value mean									Late Post CAR T	79.8		WIF1	3.45507	20.467	4.3222	0.134499	0.206186	0.799361	2.38693	1.82927
							P6	CAR T	Pre- CAR T	96.7		APCDD1	11.672	74.8626	38.5069	6.45595	16.7423	5.32907	27.5754	12.1951
									Early post CAR T	78.8		COL23A1	0.340136	14.652	6.87623	0.201748	1.81443	0.506262	2.38693	2.31707
									Medium post CAR T	75		COL18A1	4.56498	42.2619	18.664	7.66644	13.8144	1.67866	16.3945	11.7073
									Late Post CAR T	78.55		TIMP2	54.4755	53.2051	51.4735	51.9839	31.0103	23.3147	38.6307	52.561
							P7	CAR T	Pre- CAR T	78.7		PI16	53.0075	4.0293	37.1316	41.0894	18.2268	11.4841	14.3844	20.6098
									Early post CAR T	73.6		CD34	17.7229	2.06044	21.611	7.1957	9.23711	3.09086	5.27638	16.2195
									Medium post CAR T	not available
									Late Post CAR T	78.5
							P8	CAR T	Pre- CAR T	93.2		avg.exp.scaled	PI16+	papillary	CCL8+	FAP+COL8A1+	CCL19+	IGFBP4+	PU.1+S100A4+	TNN+COCH+
									Early post CAR T	58.5		COCH	-0.377463	-0.394476	-0.476716	-0.428143	-0.33786	-0.127173	-0.319643	2.46147
									Medium post CAR T	90		TNN	-0.405178	-0.38509	-0.439939	-0.258718	-0.334245	-0.240219	-0.405114	2.4685
									Late Post CAR T	55.4		TNMD	-0.364638	-0.377571	-0.425922	-0.421985	-0.37609	-0.0889496	-0.40487	2.46003
							P9	CAR T	Pre- CAR T	94.7		SPI1	-0.60108	-0.533793	0.712508	-0.955116	0.131036	-0.403353	2.12741	-0.477613
									Early post CAR T	84.5		S100A4	-0.184881	-0.611576	-0.497327	-0.79018	-0.722451	1.19126	1.91994	-0.304779
									Medium post CAR T	96		IGFBP4	0.957515	0.738489	0.648633	-0.302266	-0.547439	1.12623	-1.2048	-1.41636
									Late Post CAR T	75.4		SPARC	0.727961	0.140978	-1.17923	0.437107	-1.1411	1.7061	-0.802177	0.110359
							P10	CAR T	Pre- CAR T	100		APOE	-0.618648	-0.0828932	-0.806794	-0.902197	1.94685	0.0297688	1.01076	-0.576853
									Early post CAR T	56.64		CCL19	-0.648294	-0.6374	-0.444676	-0.667304	1.77572	-0.0983351	1.38682	-0.666536
									Medium post CAR T	85.96		FAP	0.334847	-0.714948	0.0295844	2.2838	-0.590049	-0.122121	-0.771031	-0.450078
									Late Post CAR T	71.4		COL8A1	-0.157768	-0.2588	-0.549197	2.43682	-0.555278	-0.191884	-0.536958	-0.186934
							P11	CAR T	Pre- CAR T	79.8		SFRP4	0.241388	-0.741619	-0.743451	2.24766	-0.57007	0.0823011	-0.659384	0.143175
									Early post CAR T	89.7		ACKR3	1.07164	-0.474843	1.39046	1.1044	-0.83063	-0.58756	-0.97387	-0.699597
									Medium post CAR T	80.3		CCL8	-0.515254	-0.394243	2.42481	-0.570024	-0.00036574	-0.356407	-0.101548	-0.486966
									Late Post CAR T	78.5		WIF1	-0.0110388	2.42998	-0.321993	-0.612158	-0.57894	-0.229671	-0.329364	-0.346811
												APCDD1	-0.526286	2.36478	0.0185693	-0.848314	-0.233735	-0.379945	0.0611476	-0.456216
							P2	SOC	Pre-Treatment	not available		COL23A1	-0.634708	2.41118	0.0068687	-0.678907	-0.388947	-0.222994	-0.252942	-0.239556
									Post Treatment			COL18A1	-0.703864	2.33049	-0.261884	-0.66833	0.152726	-0.576619	0.15115	-0.423667
							P3	SOC	Pre-Treatment	not available		TIMP2	1.46895	0.598547	-1.03204	-0.399243	-1.06527	1.09783	-0.92421	0.255431
									Post Treatment			PI16	1.76776	-1.27719	0.379109	0.951472	-0.570056	0.0350808	-0.787064	-0.499112
							P4	SOC	Pre-Treatment	83.7		CD34	1.43303	-1.42866	0.775383	-0.862597	0.400972	0.0669296	-1.00514	0.620078
									Post Treatment	97
							P5	SOC	Pre-Treatment	89.5
									Post Treatment	86.6
							P6	SOC	Pre-Treatment	66.7
									Post Treatment	93.8
							P7	SOC	Pre-Treatment	81.4
									Post Treatment	78.6
							P8	SOC	Pre-Treatment	not available
									Post Treatment	99

## Sheet: Figure 3
Figure 3A																				Figure 3B					Figure 3E																	Figure 3F
Gene set			1 mo vs BL																	COLLAGEN FORMATION	DaysSinceCART	AUcell activity	Patient		Heatmap IMC protein expression (z-score)																	Mean percentage of fibroblasts
			papillary	FAP+COL8A1+	PI16+	CCL8+	CCL19+	PU.1+S100A4+	IGFBP4+	TNN+COCH+	papillary	FAP+COL8A1+	PI16+	CCL8+	CCL19+	PU.1+S100A4+	IGFBP4+	TNN+COCH+			37	0.324200426439232	Patient2			ADAM12	CD90	Gli1	Collagen	S1PR	aSMA	PU.1	Gli2	ADRP	TFAM	P4Hb	PDGFRb	FAP	PDGFRa	PI16		Papillary dermis
			NES								p-value										0	0.283901918976546	Patient3		PU.1	-0.134804	-0.198062	-0.223255	-0.235631	-0.308164	-0.441604	1.35566	-0.26741	-0.334286	-0.344464	-0.329477	-0.389043	-0.346186	-0.370768	-0.440431			PU.1	ADRP+	Myofibroblasts	PI16+FAP-	CD90+	PI16+FAP+	TFAM+
EPIDERMIS DEVELOPMENT			1.80643	-1.08204	0.784419	-0.826201	-0.757684	-1.49453	1.39983	-0.978107	0.00186756	0.305556	0.741463	0.731198	0.848073	0.0280814	0.126582	0.502841			126	0.163326226012793	Patient3		ADRP+	0.059974	-0.0441967	0.190105	-0.374801	0.536199	0.757411	0.212375	0.788782	1.17067	0.802657	0.573721	1.3652	-0.0706873	0.129542	-0.460854		BL	5.931	4.094	0.961	1.838	0.919	1.337	3.801
SKIN DEVELOPMENT			1.78147	-0.958418	0.961937	-1.34644	-1.16332	-1.41661		-1.18146	0.00704261	0.507317	0.52799	0.0911722	0.233853	0.0495726		0.233236			182	0.284008528784648	Patient2		Myofibroblasts	-0.0345918	-0.0837407	0.106457	-0.412364	2.22676	2.48258	0.381867	-0.0135685	0.321017	0.0508858	-0.0987096	0.790972	-0.25716	0.0528695	-0.393666		1m	6.307	6.433	0.919	2.59	0.835	5.388	14.035
WNT SIGNALING PATHWAY	WNT SIGNALING PATHWAY	WNT SIGNALING PATHWAY	1.66306	0.646352	1.24751	-0.768125	1.46902	-0.802079	0.945825	-1.08425	0.00556117	0.954087	0.176201	0.851899	0.0340258	0.81445	0.550595	0.32153			35	0.252345415778252	Patient4		PI16+FAP-	-0.138599	-0.142752	-0.302644	-0.265182	-0.361799	-0.389895	-0.264194	-0.422508	-0.448797	-0.425973	-0.375981	-0.295083	-0.101711	0.259824	0.976119		6m	2.005	2.84	0.418	0.125	0.084	0.125	2.673
COLLAGEN FORMATION	COLLAGEN FORMATION	COLLAGEN FORMATION	1.68014	-1.5077	0.860962	-1.2661	0.849057	-1.2386	0.707527	-0.875744	0.0142991	0.0439383	0.633588	0.14556	0.709805	0.189873	0.827957	0.652042			0	0.355117270788913	Patient5		CD90+	0.1935	4.18477	0.251838	0.0377053	0.351235	-0.25966	0.377555	0.446235	0.421265	0.783	-0.0619734	-0.101969	-0.112086	0.164798	0.103319		12m	4.804	3.049	0.627	7.143	0.877	1.253	1.546
HALLMARK_INFLAMMATORY_RESPONSE	HALLMARK_INFLAMMATORY_RESPONSE	HALLMARK_INFLAMMATORY_RESPONSE	-1.29661	1.82077	1.94662	1.35022	1.83206	1.5869	1.29679	1.03021	0.104634	0.000167298	3.29932e-05	0.0382635	0.000582901	0.00560992	0.143498	0.402477			56	0.332302771855011	Patient5		PI16+FAP+	0.00399754	0.0834513	0.0392779	0.221367	0.036408	0.320004	0.0319189	0.612825	0.649506	0.627954	1.11208	0.389161	1.38214	1.18053	1.16988
LEUKOCYTE CHEMOTAXIS	LEUKOCYTE CHEMOTAXIS	LEUKOCYTE CHEMOTAXIS	1.24774	1.39324	1.67205	1.25831	1.7718	-1.08683		-0.90032	0.152589	0.0648855	0.00884532	0.140893	0.00699093	0.328383		0.612708			0	0.373454157782516	Patient6		TFAM+	-0.075047	-0.119571	-0.00380773	0.333552	-0.135643	0.0105218	-0.0654453	0.596362	0.342786	0.650764	0.678545	-0.203076	0.213784	0.0833788	-0.280764		Reticular dermis
CD40 CD40L SIGNALING	CD40 CD40L SIGNALING	CD40 CD40L SIGNALING	1.14445	0.866174	1.1742	0.884389	-1.0855	1.25457		-1.87784	0.271768	0.657963	0.274026	0.623145	0.326039	0.179372		0.00139325			29	0.343923240938166	Patient6		Collagen+FAP-	-0.159111	-0.184302	-0.261331	1.60936	-0.473403	-0.547381	-0.174509	-0.29468	-0.381328	-0.394495	-0.184964	-0.590649	-0.261053	-0.37291	0.0188227			PU.1	ADRP+	Myofibroblasts	PI16+FAP-	CD90+	PI16+FAP+	TFAM+
ENDOTHELIAL CELL DIFFERENTIATION	ENDOTHELIAL CELL DIFFERENTIATION	ENDOTHELIAL CELL DIFFERENTIATION	-1.21831	1.72808	-0.779968	-1.54809	0.929854	-0.783419		1.30785	0.215719	0.0093045	0.74569	0.0259378	0.580357	0.793961		0.143251			406	0.319189765458422	Patient2		S1PR+	6.23466	1.36671	0.357539	-0.395013	1.47524	-0.0254575	0.0538122	0.459208	0.292504	0.225767	0.0669164	0.0898497	-0.310421	0.109426	-0.0190497		BL	2.605	1.747	2.038	5.218	0.889	3.716	2.031
EXTRACELLULAR MATRIX ORGANIZATION	EXTRACELLULAR MATRIX ORGANIZATION	EXTRACELLULAR MATRIX ORGANIZATION	1.17123	-1.36884	0.757882	-1.62619	-0.810666	-0.816667	1.01278	0.764135	0.191781	0.0310753	0.859425	0.00314692	0.864078	0.815789	0.466759	0.962441			527	0.275799573560768	Patient1		Collagen+FAP+	-0.0862538	-0.016371	3.84268	2.12753	-0.105171	-0.46821	0.794769	0.935894	0.286106	0.273791	-0.50738	-0.387753	1.42235	0.335554	0.0853092		1m	3.678	6.49	3.019	8.345	1.295	10.851	6.383
HALLMARK_EPITHELIAL_MESENCHYMAL_TRANSITION	HALLMARK_EPITHELIAL_MESENCHYMAL_TRANSITION	HALLMARK_EPITHELIAL_MESENCHYMAL_TRANSITION	-0.999313	-1.64454	-1.13153	-1.33902	-1.04166	0.791922	-0.992848	0.544452	0.46908	0.00494593	0.311825	0.0746835	0.383372	0.86514	0.472131	1			363	0.340831556503198	Patient3																			6m	0.843	0.337	0.644	0.782	0.307	0.245	1.563
INTERFERON SIGNALING	INTERFERON SIGNALING	INTERFERON SIGNALING	-0.944706	1.76418	1.42159	1.9444	1.30066	1.30577	0.793493	-0.9814	0.5625	0.000175809	0.031556	5.61815e-05	0.0667808	0.0741707	0.795422	0.524766			0	0.342217484008529	Patient7																			12m	2.966	3.801	2.368	6.552	1.05	2.406	1.586
L1CAM INTERACTIONS	L1CAM INTERACTIONS	L1CAM INTERACTIONS	1.06092	0.941804	0.550947	-1.05765	1.07197	1.18112	1.13133	-1.23664	0.384196	0.57072	0.962424	0.388406	0.362162	0.208633	0.318038	0.157205			0	0.259168443496802	Patient8																						baseline, n = 5; 1 month, n = 6; 6 months, n = 2; 12 months, n = 3
NEUROGENESIS	NEUROGENESIS	NEUROGENESIS	0.950645	0.830798	0.73116	-1.05932	-0.975787	-1.10149	-0.626069	-1.17629	0.608108	0.836588	0.92268	0.357838	0.520325	0.256894	0.995868	0.142521			169	0.343710021321962	Patient6
NEURON DEVELOPMENT	NEURON DEVELOPMENT	NEURON DEVELOPMENT	0.829966	0.825553	0.625901	-0.889599	-0.887179	0.814692	-0.640103	-1.03565	0.862205	0.815817	0.967161	0.702273	0.750617	0.871642	0.978799	0.4			28	0.275586353944563	Patient7
T CELL ACTIVATION	T CELL ACTIVATION	T CELL ACTIVATION	-0.991725	1.40161	1.40883	-1.29781	1.49355	0.931678	1.73223	1.17429	0.457831	0.0554273	0.0533485	0.0962241	0.0158091	0.630556	0.00960642	0.168919			266	0.265031982942431	Patient5
																					0	0.355970149253731	Patient9
																					0	0.340511727078891	Patient10
																					28	0.362366737739872	Patient8
																					28	0.298827292110874	Patient9
																					30	0.311940298507463	Patient10
Gene set			12 mo vs BL
			papillary	FAP+COL8A1+	PI16+	CCL8+	CCL19+	PU.1+S100A4+	IGFBP4+	TNN+COCH+	papillary	FAP+COL8A1+	PI16+	CCL8+	CCL19+	PU.1+S100A4+	IGFBP4+	TNN+COCH+		EXTRACELLULAR_MATRIX_ORGANIZATION	DaysSinceCART	AUcell activity	patient
			NES								p-value										128	0.142115203021719	Patient4
EPIDERMIS DEVELOPMENT			1.46072	-0.853735	-1.26302		-1.26725	1.07099	-1.13612	-0.776451	0.0481481	0.77381	0.15445		0.14553	0.347507	0.289898	0.835			37	0.287063267233239	Patient2
SKIN DEVELOPMENT			1.20578	0.67124	-1.40199		-1.1069	1.01358		-0.763904	0.213924	0.910814	0.0844327		0.312634	0.444961		0.847222			0	0.260368998329338	Patient3
WNT SIGNALING PATHWAY	WNT SIGNALING PATHWAY	WNT SIGNALING PATHWAY	1.26705	0.826551	1.36719		1.38212	1.49596	0.706783	0.621607	0.151826	0.754202	0.0725076		0.0497238	0.0169112	0.881944	0.995012			126	0.185370814265998	Patient3
COLLAGEN FORMATION	COLLAGEN FORMATION	COLLAGEN FORMATION	-1.67389	-1.58838	-1.6228		0.952641	-0.900524	-1.30259	-1.31608	0.0210228	0.0309718	0.0390363		0.59684	0.622642	0.173077	0.120658			182	0.252451514491175	Patient2
HALLMARK_INFLAMMATORY_RESPONSE	HALLMARK_INFLAMMATORY_RESPONSE	HALLMARK_INFLAMMATORY_RESPONSE	-1.47745	-1.86112	-1.02151		-0.702817	1.08711	-1.27848	-1.42523	0.0158932	0.00109498	0.409357		0.946667	0.306958	0.170732	0.0393823			35	0.161218856686279	Patient4
LEUKOCYTE CHEMOTAXIS	LEUKOCYTE CHEMOTAXIS	LEUKOCYTE CHEMOTAXIS	-1.98962	-1.79498	-1.62814		-1.25351	-1.28838		-1.69476	0.00138541	0.0130646	0.0349461		0.165217	0.136628		0.0129483			0	0.276022372339653	Patient5
CD40 CD40L SIGNALING	CD40 CD40L SIGNALING	CD40 CD40L SIGNALING	1.52067	1.12989	0.944004		-1.26462	-1.02642		0.575284	0.0421196	0.327206	0.553018		0.179601	0.413265		0.96696			56	0.287825960630493	Patient5
ENDOTHELIAL CELL DIFFERENTIATION	ENDOTHELIAL CELL DIFFERENTIATION	ENDOTHELIAL CELL DIFFERENTIATION	0.783219	0.721032	-1.23076		-0.894603	-1.04412		-0.581248	0.774457	0.829298	0.198992		0.627232	0.385638		0.977941			0	0.298539986925256	Patient6
EXTRACELLULAR MATRIX ORGANIZATION	EXTRACELLULAR MATRIX ORGANIZATION	EXTRACELLULAR MATRIX ORGANIZATION	0.881393	-1.27084	-1.60638		0.817942	0.803626	-1.35992	-0.898301	0.710699	0.129824	0.00463778		0.837838	0.848806	0.0709677	0.678516			29	0.283249800246967	Patient6
HALLMARK_EPITHELIAL_MESENCHYMAL_TRANSITION	HALLMARK_EPITHELIAL_MESENCHYMAL_TRANSITION	HALLMARK_EPITHELIAL_MESENCHYMAL_TRANSITION	-1.11213	-1.59516	-1.79949		-1.02566	0.806572	-1.41445	-0.828325	0.255814	0.0112924	0.00118543		0.410714	0.8	0.0662252	0.781879			406	0.270211375027239	Patient2
INTERFERON SIGNALING	INTERFERON SIGNALING	INTERFERON SIGNALING	-1.60413	-0.997149	-1.65802		-1.24424	-1.38511	-1.85211	-0.770454	0.00249459	0.433701	0.00403991		0.118568	0.0351523	0.000459708	0.897036			527	0.295017069804605	Patient1
L1CAM INTERACTIONS	L1CAM INTERACTIONS	L1CAM INTERACTIONS	0.962913	0.808956	1.14875		1.20426	1.58075	1.38754	0.766063	0.536709	0.755631	0.261084		0.226168	0.0163525	0.10828	0.846336			363	0.253395801554442	Patient3
NEUROGENESIS	NEUROGENESIS	NEUROGENESIS	1.48328	1.0445	-0.731663		1.23168	1.5042	-0.82422	-0.82138	0.00308946	0.401401	0.972973		0.0909091	0.00375296	0.791768	0.882948			0	0.29269267087964	Patient7
NEURON DEVELOPMENT	NEURON DEVELOPMENT	NEURON DEVELOPMENT	1.54457	1.1328	-0.825928		1.0445	1.62529	-0.782772	-0.797546	0.00427482	0.232161	0.83557		0.357401	0.00233931	0.825921	0.89497			0	0.268104888501489	Patient8
T CELL ACTIVATION	T CELL ACTIVATION	T CELL ACTIVATION	0.780463	0.840619	0.750941		-1.47203	1.10012	0.886714	-1.80004	0.812717	0.731707	0.834385		0.025969	0.275441	0.595541	0.000974201			169	0.29788624972761	Patient6
																					28	0.2738795670807	Patient7
																					266	0.154064066245369	Patient5
																					0	0.300573835984601	Patient9
																					0	0.283395075179778	Patient10
																					28	0.268722306965933	Patient8
																					28	0.304133071838454	Patient9
																					30	0.284775187041476	Patient10
[truncated: 8 more columns]

## Sheet: Figure 4
Figure 4B															Figure 4C						Figure 4E																									Figure 4G
Average duration of raynaud's attacks (minutes)					Average pain intensity of raynaud's attacks (0-100)					Number of raynaud's attacks/day					capillaries/mm						fold change mean vessel length												fold change total vessel length													RNAseq - Angiogenesis
patient	pre	3 mo	12 mo		patient	pre	3 mo	12 mo		patient	pre	3 mo	12 mo		patient	pre	1-3	6	12		BL (all groups)	1 mo		6 mo		12 mo		NDG		SOC			BL (all groups)	1 mo		6 mo		12 mo		NDG		SOC					SYMBOL	TITLE	RANK IN GENE LIST
5	90	15	10,83		5	47.5	10	9,16		5	2	1	6		8	5	5	5	9			Patient ID	Fold change	Patient ID	Fold change	Patient ID	Fold change	Patient ID	Fold change	Patient ID	Fold change			Patient ID	Fold change	Patient ID	Fold change	Patient ID	Fold change	Patient ID	Fold change	Patient ID	Fold change			1 mo	TIMP3	TIMP metallopeptidase inhibitor 3 [Source:HGNC Symbol;Acc:HGNC:11822]	220
	90	30	15			30	10	22,5			1	2	2			3	5	6	8		1	1-C	n.d.	1-C	n.d.	1-C	n.d.	1-R	1.5376	1-S	n.d.		1	1-C	n.d.	1-C	n.d.	1-C	n.d.	1-R	1.23159	1-S	n.d.				KDR	kinase insert domain receptor [Source:HGNC Symbol;Acc:HGNC:6307]	312
	45		15			30		20			1		1			4	6	7	7		1	2-C	1.4273	2-C	2.41241	2-C	3.75263	2-R	2.0914	2-S	1.21467		1	2-C	1.90307	2-C	4.82481	2-C	8.75613	2-R	1.04345	2-S	0.978161				HIF1A	hypoxia inducible factor 1 subunit alpha [Source:HGNC Symbol;Acc:HGNC:4910]	380
	37.5		10			30		20			2		1			6	4	6	9		1	3-C	0.931355	3-C	0.867558	3-C	1.38664			3-S	0.262006		1	3-C	2.79406	3-C	3.03645	3-C	5.00461			3-S	0.382027				TIMP2	TIMP metallopeptidase inhibitor 2 [Source:HGNC Symbol;Acc:HGNC:11821]	385
	30					20		5			1		1								1	4-C	1.80127	4-C	n.d.	4-C	3.21877			4-S	0.685778		1	4-C	3.00212	4-C	4.29442	4-C	7.93408			4-S	0.904422				FGF2	fibroblast growth factor 2 [Source:HGNC Symbol;Acc:HGNC:3676]	611
								5					1			6	6	8	8		1	5-C	1.96327	5-C	3.14198	5-C	3.56959			5-S	1.53256		1	5-C	3.92653	5-C	2.55793	5-C	1.01128			5-S	1.14942				PTK2	protein tyrosine kinase 2 [Source:HGNC Symbol;Acc:HGNC:9611]	645
8	17	10	0					10					1			5	6	7	10		1	6-C	1.62202	6-C	2.02293	6-C	1.98457			6-S	0.561033		1	6-C	2.48754	6-C	2.55793	6-C	1.50253			6-S	0.641169				TEK	TEK receptor tyrosine kinase [Source:HGNC Symbol;Acc:HGNC:11724]	739
	22,5	0	0													4	6	8	7		1	7-C	0.613115	7-C	2.09013	7-C	1.91483			7-S	0.737521		1	7-C	0.247723	7-C	3.48786	7-C	1.54733			7-S	0.900632				ANGPT1	angiopoietin 1 [Source:HGNC Symbol;Acc:HGNC:484]	773
		20			8	0	0	0		8	1	1	0			6	8		6		1	8-C	0.302989	8-C	0.444057	8-C	0.261583			8-S	0.690145		1	8-C	1.36345	8-C	1.33217	8-C	0.912191			8-S	0.690145				PDGFRA	platelet derived growth factor receptor alpha [Source:HGNC Symbol;Acc:HGNC:8803]	1370
		20				25	0	0			2	0	0						8		1	9-C	1.80104	9-C	1.46036	9-C	2.21537						1	9-C	3.18434	9-C	2.50981	9-C	3.72641								NOS3	nitric oxide synthase 3 [Source:HGNC Symbol;Acc:HGNC:7876]	1788
		10				37.5	0				4	1				4	6	7	8		1	10-C	3.10501	10-C	1.9971	10-C	1.03969						1	10-C	1.94063	10-C	1.35482	10-C	2.30639								ARNT	aryl hydrocarbon receptor nuclear translocator [Source:HGNC Symbol;Acc:HGNC:700]	2457
		20					0					2				5	7	7	11		1	11-C	1.33852	11-C	1.82486	11-C	2.63064						1	11-C	0.844657	11-C	2.2455	11-C	1.60247								PIK3CA	phosphatidylinositol-4,5-bisphosphate 3-kinase catalytic subunit alpha [Source:HGNC Symbol;Acc:HGNC:8975]	3657
							0					1					6	7	7		1												1														MAPK1	mitogen-activated protein kinase 1 [Source:HGNC Symbol;Acc:HGNC:6871]	4453
9	9,66	15					3,33					3					4	8	8		1												1														FLT1	fms related receptor tyrosine kinase 1 [Source:HGNC Symbol;Acc:HGNC:3763]	5633
	12,5	15																8	10		1		p=0.042		p=0.0020		p<0.0001						1		p=0.0008		p<0,0001		p<0.0001								PDGFB	platelet derived growth factor subunit B [Source:HGNC Symbol;Acc:HGNC:8800]	5694
	7,8	8			9	0	0			9	3	1							10		1												1														VEGFA	vascular endothelial growth factor A [Source:HGNC Symbol;Acc:HGNC:12680]	7083
		12,5				0	0				2	2							7		1												1														SMAD1	SMAD family member 1 [Source:HGNC Symbol;Acc:HGNC:6767]	7580
		0				0	0				5	1							11		1												1														MMP9	matrix metallopeptidase 9 [Source:HGNC Symbol;Acc:HGNC:7176]	8134
		15					30					2									1												1														MAPK14	mitogen-activated protein kinase 14 [Source:HGNC Symbol;Acc:HGNC:6876]	9035
		18,75					0					0			9	6	6				1												1														AKT1	AKT serine/threonine kinase 1 [Source:HGNC Symbol;Acc:HGNC:391]	12524
		10					0					3				5	5				1												1														SRC	SRC proto-oncogene, non-receptor tyrosine kinase [Source:HGNC Symbol;Acc:HGNC:11283]	14147
		17,5					0					4				6					1												1														CREBBP	CREB binding protein [Source:HGNC Symbol;Acc:HGNC:2348]	15930
							0					1				5	6																														PLCG1	phospholipase C gamma 1 [Source:HGNC Symbol;Acc:HGNC:9065]	16597
12	11	12.75					0					2					6																														FGFR2	fibroblast growth factor receptor 2 [Source:HGNC Symbol;Acc:HGNC:3689]	17643
	7,5	12,5														7	5
	28.33	12,5			12	11	12,75			12	3	4				6	6																													12 mo	ARNT	aryl hydrocarbon receptor nuclear translocator [Source:HGNC Symbol;Acc:HGNC:700]	599
		7				7,5	12,5				4	2																																			TIMP2	TIMP metallopeptidase inhibitor 2 [Source:HGNC Symbol;Acc:HGNC:11821]	850
		6,33				28,33	12,50				3	4				6																															TIMP3	TIMP metallopeptidase inhibitor 3 [Source:HGNC Symbol;Acc:HGNC:11822]	1164
		6					7					5				4																															KDR	kinase insert domain receptor [Source:HGNC Symbol;Acc:HGNC:6307]	1705
		5,25					6,33					3																																			TEK	TEK receptor tyrosine kinase [Source:HGNC Symbol;Acc:HGNC:11724]	2375
		6,7					6					4				6																															PLCG1	phospholipase C gamma 1 [Source:HGNC Symbol;Acc:HGNC:9065]	2460
		5,16														5																															ANGPT1	angiopoietin 1 [Source:HGNC Symbol;Acc:HGNC:484]	2833
					7			0		7			1																																		FLT1	fms related receptor tyrosine kinase 1 [Source:HGNC Symbol;Acc:HGNC:3763]	2992
7			15												12	6	5																														MAPK1	mitogen-activated protein kinase 1 [Source:HGNC Symbol;Acc:HGNC:6871]	5429
					6		0	0		6		0	0			5	6																														MAPK14	mitogen-activated protein kinase 14 [Source:HGNC Symbol;Acc:HGNC:6876]	5451
6		0	0				p=0,0233	p=0,1033				p=0,7079	p=0,0086				5																														PTK2	protein tyrosine kinase 2 [Source:HGNC Symbol;Acc:HGNC:9611]	6548
		p=0,0103	p=0,0236													5																															PDGFB	platelet derived growth factor subunit B [Source:HGNC Symbol;Acc:HGNC:8800]	6785
																7	6																														SMAD1	SMAD family member 1 [Source:HGNC Symbol;Acc:HGNC:6767]	7577
																8	7																														PIK3CA	phosphatidylinositol-4,5-bisphosphate 3-kinase catalytic subunit alpha [Source:HGNC Symbol;Acc:HGNC:8975]	7647
																																															NOS3	nitric oxide synthase 3 [Source:HGNC Symbol;Acc:HGNC:7876]	10797
																6			p=0,0002																												PDGFRA	platelet derived growth factor receptor alpha [Source:HGNC Symbol;Acc:HGNC:8803]	11787
																7																															FGFR2	fibroblast growth factor receptor 2 [Source:HGNC Symbol;Acc:HGNC:3689]	12339
																6																															HIF1A	hypoxia inducible factor 1 subunit alpha [Source:HGNC Symbol;Acc:HGNC:4910]	12796
																	p=0,4475																														CREBBP	CREB binding protein [Source:HGNC Symbol;Acc:HGNC:2348]	13051
																																															AKT1	AKT serine/threonine kinase 1 [Source:HGNC Symbol;Acc:HGNC:391]	13251
																																															VEGFA	vascular endothelial growth factor A [Source:HGNC Symbol;Acc:HGNC:12680]	13775
																																															SRC	SRC proto-oncogene, non-receptor tyrosine kinase [Source:HGNC Symbol;Acc:HGNC:11283]	15328
																																															FGF2	fibroblast growth factor 2 [Source:HGNC Symbol;Acc:HGNC:3676]	15722
																																															MMP9	matrix metallopeptidase 9 [Source:HGNC Symbol;Acc:HGNC:7176]	16373
[truncated: 13 more columns]

## Sheet: Figure 5
Figure 5 A													Figure 5B								Figure 5 C																	Figure 5 D										Figure 5 E
Fold change rete ridges/mm													RNAseq epidermis development									Gene set			1 mo vs BL													NERVOUS_SYSTEM_DEVELOPMENT	Patient	AUcell activity	DaysSinceCART		IMMUNE_RESPONSE	Patient	AUcell activity	DaysSinceCART		sender	receiver
Patient ID	BL	Patient ID	1 mo	Patient ID	6 mo	Patient ID	12 mo	Patient ID	NDG	Patient ID	SOC		Follow-up	SYMBOL	TITLE	RANK IN GENE LIST	RANK METRIC SCORE	RUNNING ES	CORE ENRICHMENT						epibasal cell		suprabasal cell		epidermal cell		epibasal cell		suprabasal cell		epidermal cell				Patient4	0.102238690751891	128			Patient4	0.210869229581596	128		cornified cell	cornified cell
1-C	n.d.	1-C	n.d.	1-C	n.d.	1-C	n.d.	1-R	1.048	1-S	n.d.		1 mo	GAL	galanin and GMAP prepropeptide [Source:HGNC Symbol;Acc:HGNC:4114]	19817	-0.551	-0.1936	Yes						p-value						NES								Patient2	0.17474139262004	37			Patient2	0.0788327929597036	37		basal cell	cornified cell
2-C	1	2-C	2.686	2-C	2.851	2-C	3.303			2-S	0.43			LRP4	LDL receptor related protein 4 [Source:HGNC Symbol;Acc:HGNC:6696]	19859	-0.555	-0.1908	Yes		fibrosis related	EXTRACELLULAR STRUCTURE ORGANIZATION	EXTRACELLULAR STRUCTURE ORGANIZATION	EXTRACELLULAR STRUCTURE ORGANIZATION	0.0205828		0.00043996		0.000453295		1.52327		1.98951		1,99237186835378				Patient3	0.11496062992126	0			Patient3	0.103813493901498	0		suprabasal cell	cornified cell
3-C	1	3-C	1.746	3-C	2.027	3-C	1.291			3-S	0.908			USH2A	usherin [Source:HGNC Symbol;Acc:HGNC:12601]	19956	-0.568	-0.1906	Yes			EXTRACELLULAR MATRIX ORGANIZATION			4.99488e-05		3.77491e-10		2.32562e-09		1.96492		2.502		2.41506				Patient3	0.117801451289177	126			Patient3	0.17872471823375	126		Schwann cell	cornified cell
4-C	1	4-C	0.802	4-C	n.d.	4-C	2.29			4-S	0.768			SPRR1B	small proline rich protein 1B [Source:HGNC Symbol;Acc:HGNC:11260]	19963	-0.57	-0.1861	Yes		development related	VASCULATURE DEVELOPMENT					0.0090736		0.00603682				1.57325		1.63025				Patient2	0.155442334414081	182			Patient2	0.0817353713138799	182		epi basal cell	cornified cell
5-C	1	5-C	1.629	5-C	1.696	5-C	1.078			5-S	0.848			KRT81	keratin 81 [Source:HGNC Symbol;Acc:HGNC:6458]	20031	-0.58	-0.1844	Yes			BLOOD VESSEL DEVELOPMENT					0.00762755		0.00915724				1.60498		1.59659				Patient4	0.142689516751583	35			Patient4	0.125798981009727	35		cornified cell	basal cell
6-C	1	6-C	1.163	6-C	1.041	6-C	1.628			6-S	0.691			NME2	NME/NM23 nucleoside diphosphate kinase 2 [Source:HGNC Symbol;Acc:HGNC:7850]	20057	-0.583	-0.1806	Yes			WNT SIGNALING PATHWAY																	Patient5	0.177057279604755	0			Patient5	0.0693530955689362	0		basal cell	basal cell
7-C	1	7-C	1.467	7-C	1.228	7-C	0.96			7-S	1.352			KRT5	keratin 5 [Source:HGNC Symbol;Acc:HGNC:6442]	20103	-0.589	-0.1778	Yes			REGULATION OF NEURON DIFFERENTIATION																	Patient5	0.158468426740775	56			Patient5	0.0615717153002933	56		suprabasal cell	basal cell
8-C	1	8-C	2.032	8-C	2.536	8-C	2.55739			8-S	0.521			KRT4	keratin 4 [Source:HGNC Symbol;Acc:HGNC:6441]	20110	-0.591	-0.1731	Yes			NEUROGENESIS																	Patient6	0.158869847151459	0			Patient6	0.0707426277597653	0		Schwann cell	basal cell
9-C	1	9-C	2.135	9-C	5.08	9-C	5.305							KRT84	keratin 84 [Source:HGNC Symbol;Acc:HGNC:6461]	20111	-0.591	-0.1681	Yes			NERVOUS SYSTEM DEVELOPMENT							0.0124823						1.40955				Patient6	0.156523081673614	29			Patient6	0.0742627759765323	29		gland cell	basal cell
10-C	1	10-C	4.118	10-C	1.073	10-C	1.116							COL7A1	collagen type VII alpha 1 chain [Source:HGNC Symbol;Acc:HGNC:2214]	20132	-0.593	-0.164	Yes			NEURONAL SYSTEM	NEURONAL SYSTEM	NEURONAL SYSTEM	0.00636259						1.67613								Patient2	0.170480160568164	406			Patient2	0.0689825536513818	406		epi basal cell	basal cell
11-C	1	11-C	4.626	11-C	1.271	11-C	1.502							SFN	stratifin [Source:HGNC Symbol;Acc:HGNC:10773]	20144	-0.595	-0.1595	Yes			REGULATION OF BMP SIGNALING PATHWAY					0.0396166		0.0418165				1.55591		1.53373				Patient1	0.182584529874942	527			Patient1	0.0663887602285008	527		cornified cell	papillary FB
1-R	1													KRT28	keratin 28 [Source:HGNC Symbol;Acc:HGNC:30842]	20163	-0.598	-0.1553	Yes			TISSUE DEVELOPMENT	TISSUE DEVELOPMENT	TISSUE DEVELOPMENT	0.042236		0.00601363		0.000374032		1.32487		1.46649		1.63602				Patient3	0.175544233441408	363			Patient3	0.0631773969430292	363		basal cell	papillary FB
1-S	n.d.						p<0,0001				p=0.0004			FLNB	filamin B [Source:HGNC Symbol;Acc:HGNC:3755]	20175	-0.6	-0.1507	Yes			CELL DEVELOPMENT							0.00288152						1.50956				Patient7	0.159857958931604	0			Patient7	0.0617878647522001	0		suprabasal cell	papillary FB
2-S	1		p<0,0001											POU3F2	POU class 3 homeobox 2 [Source:HGNC Symbol;Acc:HGNC:9215]	20202	-0.605	-0.1468	Yes		immune response	INTERFERON SIGNALING					0.017414						1.56148						Patient8	0.156955380577428	0			Patient8	0.0609850239308322	0		Schwann cell	papillary FB
3-S	1													KRT16	keratin 16 [Source:HGNC Symbol;Acc:HGNC:6423]	20439	-0.651	-0.1526	Yes			LEUKOCYTE ACTIVATION	LEUKOCYTE ACTIVATION	LEUKOCYTE ACTIVATION	0.0166584		0.0363498		0.00293067		1.50939		1.46874		1.68934				Patient6	0.153219082908754	169			Patient6	0.0716072255673923	169		epi basal cell	papillary FB
4-S	1													PPARA	peroxisome proliferator activated receptor alpha [Source:HGNC Symbol;Acc:HGNC:9232]	20475	-0.657	-0.1487	Yes			IMMUNE RESPONSE	IMMUNE RESPONSE	IMMUNE RESPONSE	0.00818031		0.0410053				1.49009		1.31949						Patient7	0.155010035510267	28			Patient7	0.0534506716072256	28		cornified cell	suprabasal cell
5-S	1													KRT6A	keratin 6A [Source:HGNC Symbol;Acc:HGNC:6443]	20487	-0.66	-0.1437	Yes																				Patient9	0.157418557974371	0			Patient9	0.0561062220163656	0		basal cell	suprabasal cell
6-S	1													SCRIB	scribble planar cell polarity protein [Source:HGNC Symbol;Acc:HGNC:30377]	20545	-0.672	-0.1407	Yes			Gene set			12 mo vs BL														Patient10	0.158931604137718	0			Patient10	0.0758375791261386	0		suprabasal cell	suprabasal cell
7-S	1													KRT83	keratin 83 [Source:HGNC Symbol;Acc:HGNC:6460]	20564	-0.675	-0.1358	Yes						epibasal cell		suprabasal cell		epidermal cell		epibasal cell		suprabasal cell		epidermal cell				Patient8	0.147444804693531	28			Patient8	0.0624671916010499	28		Schwann cell	suprabasal cell
8-S	1													TP63	tumor protein p63 [Source:HGNC Symbol;Acc:HGNC:15979]	20566	-0.676	-0.1301	Yes						p-value						NES								Patient9	0.179805465493284	28			Patient9	0.0667284236529257	28		epi basal cell	suprabasal cell
														ST14	ST14 transmembrane serine protease matriptase [Source:HGNC Symbol;Acc:HGNC:11344]	20596	-0.682	-0.1257	Yes		fibrosis related	EXTRACELLULAR STRUCTURE ORGANIZATION	EXTRACELLULAR STRUCTURE ORGANIZATION	EXTRACELLULAR STRUCTURE ORGANIZATION			0.000757844						1.86525						Patient10	0.147907982090474	30			Patient10	0.0570943337965107	30		basal cell	gland cell
														KRT17	keratin 17 [Source:HGNC Symbol;Acc:HGNC:6427]	20609	-0.687	-0.1205	Yes			EXTRACELLULAR MATRIX ORGANIZATION					0.000650018						1.75894															Schwann cell	gland cell
														IL20	interleukin 20 [Source:HGNC Symbol;Acc:HGNC:6002]	20612	-0.688	-0.1147	Yes		development related	VASCULATURE DEVELOPMENT																										gland cell	gland cell
														KRT82	keratin 82 [Source:HGNC Symbol;Acc:HGNC:6459]	20717	-0.72	-0.1136	Yes			BLOOD VESSEL DEVELOPMENT																										cornified cell	epi basal cell
														KRT85	keratin 85 [Source:HGNC Symbol;Acc:HGNC:6462]	20847	-0.778	-0.1132	Yes			WNT SIGNALING PATHWAY					0.0413333						1.46292															basal cell	epi basal cell
														KRT36	keratin 36 [Source:HGNC Symbol;Acc:HGNC:6454]	20848	-0.778	-0.1066	Yes			REGULATION OF NEURON DIFFERENTIATION			0.0200937				0.00211456		1.63897				1.95107													suprabasal cell	epi basal cell
														EZH2	enhancer of zeste 2 polycomb repressive complex 2 subunit [Source:HGNC Symbol;Acc:HGNC:3527]	20877	-0.796	-0.1012	Yes			NEUROGENESIS					0.00383607		0.0485608				1.49351		1.26679													Schwann cell	epi basal cell
														KRT6C	keratin 6C [Source:HGNC Symbol;Acc:HGNC:20406]	20883	-0.798	-0.0947	Yes			NERVOUS SYSTEM DEVELOPMENT					0.00136247		0.0102953				1.44348		1.33935													epi basal cell	epi basal cell
														KRT75	keratin 75 [Source:HGNC Symbol;Acc:HGNC:24431]	20903	-0.808	-0.0887	Yes			NEURONAL SYSTEM	NEURONAL SYSTEM	NEURONAL SYSTEM	0.0105573		0.00990341		0.00358988		1.58315		1.57554		1.74464													basal cell	endothelial cell
														KRT25	keratin 25 [Source:HGNC Symbol;Acc:HGNC:30839]	20922	-0.817	-0.0827	Yes			REGULATION OF BMP SIGNALING PATHWAY																										Schwann cell	endothelial cell
														SHH	sonic hedgehog signaling molecule [Source:HGNC Symbol;Acc:HGNC:10848]	20929	-0.821	-0.076	Yes			TISSUE DEVELOPMENT	TISSUE DEVELOPMENT	TISSUE DEVELOPMENT			0.000411867						1.56746															gland cell	endothelial cell
														KRT71	keratin 71 [Source:HGNC Symbol;Acc:HGNC:28927]	20954	-0.838	-0.07	Yes			CELL DEVELOPMENT					0.00611962						1.36225															PI16+	PI16+
														KRT74	keratin 74 [Source:HGNC Symbol;Acc:HGNC:28929]	20970	-0.847	-0.0635	Yes		immune response	INTERFERON SIGNALING			0.000719702		3.11551e-07		0.000252641		-1.71483		-2.25104		-1.89193													papillary FB	PI16+
														ZBED2	zinc finger BED-type containing 2 [Source:HGNC Symbol;Acc:HGNC:20710]	20986	-0.854	-0.057	Yes			LEUKOCYTE ACTIVATION	LEUKOCYTE ACTIVATION	LEUKOCYTE ACTIVATION					0.00337269						-1.6003													Schwann cell	PI16+
														HOXC13	homeobox C13 [Source:HGNC Symbol;Acc:HGNC:5125]	21007	-0.867	-0.0506	Yes			IMMUNE RESPONSE	IMMUNE RESPONSE	IMMUNE RESPONSE			0.00452412		3.86536e-07				-1.38601		-1.86696													gland cell	PI16+
														KRT32	keratin 32 [Source:HGNC Symbol;Acc:HGNC:6449]	21011	-0.868	-0.0434	Yes																													endothelial cell	basal cell
														FOXE1	forkhead box E1 [Source:HGNC Symbol;Acc:HGNC:3806]	21017	-0.879	-0.0362	Yes																													basal cell	basal cell
														KRT27	keratin 27 [Source:HGNC Symbol;Acc:HGNC:30841]	21066	-0.942	-0.0305	Yes																													papillary FB	basal cell
														TCHH	trichohyalin [Source:HGNC Symbol;Acc:HGNC:11791]	21094	-0.989	-0.0234	Yes																													suprabasal cell	basal cell
														KRT31	keratin 31 [Source:HGNC Symbol;Acc:HGNC:6448]	21097	-0.993	-0.0151	Yes																													Schwann cell	basal cell
														DSG4	desmoglein 4 [Source:HGNC Symbol;Acc:HGNC:21307]	21100	-0.998	-0.0067	Yes																													gland cell	basal cell
														VDR	vitamin D receptor [Source:HGNC Symbol;Acc:HGNC:12679]	21152	-1228	0.0013	Yes																													PI16+	papillary FB
																																																basal cell	papillary FB
													12 mo	TCHH	trichohyalin [Source:HGNC Symbol;Acc:HGNC:11791]	53	2474	0.0118	Yes																													papillary FB	papillary FB
														TMEM132E	transmembrane protein 132E [Source:HGNC Symbol;Acc:HGNC:26991]	120	1958	0.0200	Yes																													suprabasal cell	papillary FB
														KRT74	keratin 74 [Source:HGNC Symbol;Acc:HGNC:28929]	182	1757	0.0273	Yes																													epi basal cell	papillary FB
														KRT25	keratin 25 [Source:HGNC Symbol;Acc:HGNC:30839]	229	1670	0.0348	Yes																													basal cell	suprabasal cell
														SVEP1	sushi, von Willebrand factor type A, EGF and pentraxin domain containing 1 [Source:HGNC Symbol;Acc:HGNC:15985]	237	1657	0.0441	Yes																													papillary FB	suprabasal cell
														KRT71	keratin 71 [Source:HGNC Symbol;Acc:HGNC:28927]	318	1535	0.0492	Yes																													suprabasal cell	suprabasal cell
														KRT28	keratin 28 [Source:HGNC Symbol;Acc:HGNC:30842]	325	1526	0.0578	Yes																													epi basal cell	suprabasal cell
														KRT34	keratin 34 [Source:HGNC Symbol;Acc:HGNC:6452]	404	1421	0.0623	Yes																													Schwann cell	Schwann cell
														IGFBP5	insulin like growth factor binding protein 5 [Source:HGNC Symbol;Acc:HGNC:5474]	424	1400	0.0695	Yes																													Schwann cell	pericyte
														MYO7A	myosin VIIA [Source:HGNC Symbol;Acc:HGNC:7606]	457	1373	0.0760	Yes																													gland cell	pericyte
														LDB2	LIM domain binding 2 [Source:HGNC Symbol;Acc:HGNC:6533]	459	1373	0.0839	Yes																													endothelial cell	gland cell
														LCE7A	late cornified envelope 7A [Source:HGNC Symbol;Acc:HGNC:55921]	519	1315	0.0887	Yes																													PI16+	gland cell
														DSG4	desmoglein 4 [Source:HGNC Symbol;Acc:HGNC:21307]	556	1288	0.0945	Yes																													basal cell	gland cell
														ELAPOR2	endosome-lysosome associated apoptosis and autophagy regulator family member 2 [Source:HGNC Symbol;Acc:HGNC:21945]	636	1233	0.0978	Yes																													Schwann cell	gland cell
														KRT27	keratin 27 [Source:HGNC Symbol;Acc:HGNC:30841]	675	1208	0.1030	Yes																													pericyte	gland cell
														DLX3	distal-less homeobox 3 [Source:HGNC Symbol;Acc:HGNC:2916]	820	1135	0.1027	Yes																													gland cell	gland cell
														KRT86	keratin 86 [Source:HGNC Symbol;Acc:HGNC:6463]	824	1134	0.1092	Yes																													papillary FB	epi basal cell
														KRT73	keratin 73 [Source:HGNC Symbol;Acc:HGNC:28928]	843	1124	0.1148	Yes																													suprabasal cell	epi basal cell
														HOXA7	homeobox A7 [Source:HGNC Symbol;Acc:HGNC:5108]	867	1115	0.1202	Yes																													epi basal cell	epi basal cell
														WAS	WASP actin nucleation promoting factor [Source:HGNC Symbol;Acc:HGNC:12731]	884	1107	0.1259	Yes																													PI16+	endothelial cell
														LCE1E	late cornified envelope 1E [Source:HGNC Symbol;Acc:HGNC:29466]	916	1095	0.1307	Yes																													basal cell	endothelial cell
														MSX2	msh homeobox 2 [Source:HGNC Symbol;Acc:HGNC:7392]	980	1075	0.1340	Yes																													papillary FB	endothelial cell
														CCN2	cellular communication network factor 2 [Source:HGNC Symbol;Acc:HGNC:2500]	1161	1003	0.1311	Yes																													Schwann cell	endothelial cell
														ALX4	ALX homeobox 4 [Source:HGNC Symbol;Acc:HGNC:450]	1186	0.993	0.1358	Yes																													pericyte	endothelial cell
														KRT81	keratin 81 [Source:HGNC Symbol;Acc:HGNC:6458]	1190	0.992	0.1414	Yes																													gland cell	endothelial cell
														SMAD4	SMAD family member 4 [Source:HGNC Symbol;Acc:HGNC:6770]	1269	0.966	0.1433	Yes																													epi basal cell	endothelial cell
														KRT72	keratin 72 [Source:HGNC Symbol;Acc:HGNC:28932]	1292	0.956	0.1478	Yes																													PI16+	cornified cell
														HLA-DRB1	major histocompatibility complex, class II, DR beta 1 [Source:HGNC Symbol;Acc:HGNC:4948]	1415	0.921	0.1472	Yes																													basal cell	cornified cell
														STS	steroid sulfatase [Source:HGNC Symbol;Acc:HGNC:11425]	1420	0.920	0.1524	Yes																													papillary FB	cornified cell
														KRT82	keratin 82 [Source:HGNC Symbol;Acc:HGNC:6459]	1492	0.899	0.1542	Yes																													Schwann cell	cornified cell
														KCNQ1	potassium voltage-gated channel subfamily Q member 1 [Source:HGNC Symbol;Acc:HGNC:6294]	1518	0.889	0.1582	Yes																													epi basal cell	cornified cell
														HRNR	hornerin [Source:HGNC Symbol;Acc:HGNC:20846]	1546	0.883	0.1620	Yes																													PI16+	PI16+
														KRT2	keratin 2 [Source:HGNC Symbol;Acc:HGNC:6439]	1703	0.843	0.1594	Yes																													basal cell	PI16+
														KRTAP5-9	keratin associated protein 5-9 [Source:HGNC Symbol;Acc:HGNC:23604]	1810	0.816	0.1591	Yes																													papillary FB	PI16+
														TRIOBP	TRIO and F-actin binding protein [Source:HGNC Symbol;Acc:HGNC:17009]	1885	0.801	0.1602	Yes																													Schwann cell	PI16+
														KRT32	keratin 32 [Source:HGNC Symbol;Acc:HGNC:6449]	1911	0.796	0.1636	Yes																													gland cell	PI16+
														SPRR2F	small proline rich protein 2F [Source:HGNC Symbol;Acc:HGNC:11266]	1918	0.795	0.1679	Yes																													epi basal cell	PI16+
														TMC1	transmembrane channel like 1 [Source:HGNC Symbol;Acc:HGNC:16513]	2077	0.762	0.1648	Yes																													PI16+	basal cell
														COL6A1	collagen type VI alpha 1 chain [Source:HGNC Symbol;Acc:HGNC:2211]	2123	0.752	0.1670	Yes																													basal cell	basal cell
														PITX2	paired like homeodomain 2 [Source:HGNC Symbol;Acc:HGNC:9005]	2173	0.742	0.1689	Yes																													papillary FB	basal cell
														SHH	sonic hedgehog signaling molecule [Source:HGNC Symbol;Acc:HGNC:10848]	2372	0.710	0.1636	Yes																													Schwann cell	basal cell
														CYP26B1	cytochrome P450 family 26 subfamily B member 1 [Source:HGNC Symbol;Acc:HGNC:20581]	2392	0.708	0.1668	Yes																													gland cell	basal cell
																																																epi basal cell	basal cell
																																																PI16+	papillary FB
																																																basal cell	papillary FB
																																																papillary FB	papillary FB
																																																Schwann cell	papillary FB
																																																epi basal cell	papillary FB
																																																PI16+	suprabasal cell
																																																basal cell	suprabasal cell
																																																papillary FB	suprabasal cell
																																																Schwann cell	suprabasal cell
																																																epi basal cell	suprabasal cell
																																																PI16+	Schwann cell
																																																basal cell	Schwann cell
																																																papillary FB	Schwann cell
																																																Schwann cell	Schwann cell
																																																gland cell	Schwann cell
																																																epi basal cell	Schwann cell
																																																PI16+	pericyte
																																																basal cell	pericyte
																																																papillary FB	pericyte
																																																Schwann cell	pericyte
																																																pericyte	pericyte
																																																gland cell	pericyte
																																																epi basal cell	pericyte
																																																PI16+	gland cell
																																																basal cell	gland cell
																																																Schwann cell	gland cell
																																																gland cell	gland cell
																																																PI16+	epi basal cell
																																																basal cell	epi basal cell
																																																papillary FB	epi basal cell
																																																Schwann cell	epi basal cell
																																																epi basal cell	epi basal cell
																																																endothelial cell	cornified cell
																																																PI16+	cornified cell
																																																basal cell	cornified cell
																																																papillary FB	cornified cell
																																																Schwann cell	cornified cell
																																																pericyte	cornified cell
																																																epi basal cell	cornified cell
																																																endothelial cell	basal cell
																																																PI16+	basal cell
																																																basal cell	basal cell
																																																papillary FB	basal cell
																																																Schwann cell	basal cell
																																																pericyte	basal cell
																																																gland cell	basal cell
																																																epi basal cell	basal cell
																																																endothelial cell	suprabasal cell
																																																PI16+	suprabasal cell
																																																basal cell	suprabasal cell
																																																papillary FB	suprabasal cell
																																																suprabasal cell	suprabasal cell
																																																Schwann cell	suprabasal cell
																																																pericyte	suprabasal cell
																																																epi basal cell	suprabasal cell
																																																endothelial cell	Schwann cell
																																																PI16+	Schwann cell
																																																basal cell	Schwann cell
																																																papillary FB	Schwann cell
																																																suprabasal cell	Schwann cell
																																																Schwann cell	Schwann cell
																																																pericyte	Schwann cell
																																																gland cell	Schwann cell
																																																epi basal cell	Schwann cell
																																																endothelial cell	gland cell
																																																PI16+	gland cell
																																																basal cell	gland cell
																																																Schwann cell	gland cell
																																																pericyte	gland cell
																																																gland cell	gland cell
																																																endothelial cell	epi basal cell
																																																PI16+	epi basal cell
																																																basal cell	epi basal cell
																																																papillary FB	epi basal cell
																																																Schwann cell	epi basal cell
																																																pericyte	epi basal cell
																																																epi basal cell	epi basal cell
[truncated: 8 more columns]

## Sheet: Suppl. Fig 1
Supplementary Figure 1B													Supplementary Figure 1C													Supplementary Figure 1D
B cells													CAR T-cells													Anti-Scl70
	Patient													Patient												days since CAR T	patient 1	patient 2	patient 3	patient 4	patient 5	patient 6	patient 7	patient 8	patient 10	patient 11
Day post-CAR T-cells	1	2	3	4	5	6	7	8	9	10	11		Day post-CAR T-cells	1	2	3	4	5	6	7	8	9	10	11		0	2.877
0	115	249	1	123	133	3	116	424	1	25	39		0	0	0	0	0	0	0	0	0	0	0	0		210	1.563
3	6	12	2	67	7	0	0	1	1	1	1		3	6.7	4.6	0.1	0.1	0	0	0	0	0	0	0		410	2.943
7	0	0	0	0	0	0	0	0	0	1	0		7	32	30.7	18.4	61.2	93.2	28.1	31.5	3.5	54.4	0	174
9	0	0	0		0	0	0	0	0	0	0		9	172	2447	30.4		730	47.1	91.5	1976	163	0.4	362		0		895.05
15	0	0	0		0	0	0	0	0	0	0		15	120	401	33.7		27.4	4.4	0.4	67.5	156	22.9	34.8		217		61.657
20	0	0	0	0		0				0			20	54.4	134	8.1	7.5		0.3	0	49.2		2.2			280		29.418
29	0	0	0	0	0	0	0	0	0	0	0		29	22.3	49	2.3	1.2	2.3	0	4.2	7.7	12.7	1.6	5.2		343		35.009
62	0	0	0	0	0	13	0	1	0	0	0		62	0.4	1.9	0.6	0.9	0.4	0	0.8	0	0.7	0	1.2		406		29.623
90	3	59	0	0	2	141	0	65	0	0	0		90	0	0	0	0	0	0	0	0	0.6	0	0.4
176		67	2	0	13	289	17	138	0	0	0		176	0	0	0	0	0	0	0	0	1.2	0	0.8		0			248.2
253	39	162	19	6	19	364	184	93	46	0			253	0	0	0	0	0	0	0	0	0	0	0		167			95.089
336	53	171	72	15	67		158	203	196	0	164		336	0	0	0	0	0		0	0	0	0	0		242			50.54
356	144	204	196	139	90	467	173	219	200	0	468		356	0	0	0	0	0	0	0	0	0	0	0		288			34.349
																										363			17.265
																										0				197.335
																										57				102.003
																										184				50.471
																										210				40.868
																										0					517.45
																										56					621.1
																										112					179.66
																										168					100.524
																										266					147.776
																										0						577.17
																										15						49.5955
																										29						33.5635
																										57						83.35
																										83						512.02
																										111						41.859
																										169						63.35
																										0							210000
																										28							210000
																										112							1430.97
																										0								1496.69
																										56								164.291
																										112								133.298
																										0									15.138
																										28									6.694
																										84									0.162
																										0										210000
																										42										1996.23
																										168										287.718

## Sheet: Suppl. Fig 2
Supplementary Figure 2A
CD19
Patient	BL	1m	6m	12m
2	0	0	0	0
3	0	0	0	0
4	0	0	0
5	2	0	0	0
6			0
7	0	0	0
8	0	0	0
9	0	0	0
10	0	0	0
11	0	0	0
CD20
Patient	BL	1m	6m	12m
2	0	0	0	0
3	0	0	0	0
4	0	0	0
5	10	0	0	0
6	1	0	0
7			0
8	0	0	0
9	0	0	0
10	0	0	0
11	0	0	0
CD3
Patient	BL	1m	6m	12m
2	122	69	75	6
3	8	7	6	3
4	24	23	38
5	10	3	7	7
6	2	7	1
7			31
8	5	3	4
9	8	11	7
10	1	1	1
11	8	3	1

## Sheet: Suppl. Fig 3
Supplementary Figure 3B
cISH-Dot plot:marker genes expression across major celltypes
pct.exp	keratinocyte	immune cell	gland cell	fibroblast	Schwann cell	pericyte	smooth muscle cell	endothelial cell	melanocyte	adipocyte
ADIPOQ	0.236732	0.183193	0.238265	0.359555	0.157978	0.917927	0.0710732	0.838745	0.195695	77.8393
PLIN1	0.538373	0.295473	0.428878	0.403138	0.157978	1.2419	0.21322	0.703463	0.489237	78.3934
VWF	1.05384	0.66777	0.857756	1.20941	1.10585	17.0626	1.77683	67.5054	0.293542	2.21607
SELE	0.282551	0.212741	0.238265	0.0980606	0	0.971922	0.21322	8.06277	0.195695	0.277008
COL1A1	6.30775	16.4224	5.78985	80.6766	31.9115	52.5378	19.9716	17.9113	9.0998	4.43213
COL1A2	3.86407	11.8603	4.2173	73.2349	24.6445	41.6847	14.9964	14.7457	9.2955	6.37119
AQP5	1.32493	0.0768231	23.0403	0.119852	0.473934	0.161987	3.76688	0.189394	0.0978474	0.277008
GABRP	0.400916	0.0709136	11.6035	0.114404	0	0.215983	0.21322	0.324675	0.391389	0
CD3E	1.11111	24.9261	1.11985	2.41338	0.157978	2.75378	1.0661	3.57143	0.684932	0
CD163	0.103093	8.39144	0.0714796	1.86315	1.26382	1.94384	0.21322	0.838745	0.0978474	0.831025
CD1C	0.534555	4.17208	0.214439	1.22031	0.315956	0.647948	0.142146	0.730519	0.195695	0
KRT5	73.2722	5.56672	47.2004	3.59011	2.36967	2.75378	10.2345	3.78788	87.182	2.21607
COL17A1	40.3475	1.2469	17.3934	0.424929	0.789889	0.539957	4.90405	1.10931	59.6869	0
MLANA	2.24131	0.135918	0.142959	0.0435825	0	0	0	0.108225	57.6321	0
MITF	2.54677	1.31781	1.00071	2.7348	1.26382	2.15983	0.710732	1.21753	30.9198	1.93906
RGS5	0.164185	0.295473	0.0953062	0.332316	0.473934	12.149	1.27932	8.08983	0	0.554017
MPZ	1.41275	1.34736	1.38194	0.740902	51.5008	1.40389	0.710732	2.11039	1.8591	1.10803
SOX10	1.19893	0.177284	8.60138	0.305077	42.1801	0.37797	2.41649	0.270563	36.5949	0
TAGLN	1.59221	1.57192	6.24255	2.93092	5.05529	35.2592	53.3049	15.0974	0.684932	2.49307
MYL9	2.16113	2.29878	8.10102	12.0723	20.3791	45.1404	59.9858	24.2154	1.66341	27.7008
avg.exp.scaled	keratinocyte	immune cell	gland cell	fibroblast	Schwann cell	pericyte	smooth muscle cell	endothelial cell	melanocyte	adipocyte
ADIPOQ	-0.324	-0.319017	-0.322346	-0.314037	-0.323085	-0.301129	-0.324747	-0.298434	-0.319131	2.5
PLIN1	-0.319366	-0.323377	-0.316083	-0.317181	-0.330173	-0.281422	-0.321976	-0.314158	-0.32207	2.5
VWF	-0.450366	-0.44468	-0.40189	-0.362038	-0.434945	0.534406	-0.282447	2.5	-0.466204	-0.40655
SELE	-0.348822	-0.32871	-0.297272	-0.367926	-0.409101	-0.0407523	-0.302602	2.5	-0.356437	-0.379441
COL1A1	-0.757891	-0.253743	-0.654278	2.5	0.114886	0.495819	0.0655136	-0.380589	-0.531397	-0.697552
COL1A2	-0.734533	-0.358383	-0.656119	2.5	0.169169	0.412773	0.0398186	-0.424286	-0.474831	-0.605807
AQP5	-0.344093	-0.394242	2.5	-0.377361	-0.358183	-0.379024	0.123789	-0.382352	-0.397867	-0.301551
GABRP	-0.306014	-0.335772	2.5	-0.325252	-0.352016	-0.326922	-0.252505	-0.297229	-0.297053	-0.352016
CD3E	-0.409332	2.5	-0.288417	-0.200876	-0.44937	-0.214787	-0.238041	-0.141938	-0.422074	-0.46222
CD163	-0.487686	2.5	-0.485749	-0.00986167	-0.209315	-0.126101	-0.40986	-0.341703	-0.486665	-0.250556
CD1C	-0.413368	2.5	-0.41347	0.236756	-0.337941	-0.270157	-0.39265	-0.0805655	-0.516454	-0.578528
KRT5	1.69414	-0.433657	0.89154	-0.62445	-0.676992	-0.690761	-0.395112	-0.682617	1.63756	-0.71965
COL17A1	1.66806	-0.5872	0.492534	-0.633571	-0.607414	-0.638014	-0.276906	-0.631858	1.87988	-0.665507
MLANA	-0.258817	-0.320154	-0.313028	-0.323189	-0.327644	-0.327644	-0.327644	-0.319668	2.5	-0.327644
MITF	-0.341971	-0.346446	-0.386298	-0.188084	-0.332862	-0.209603	-0.344178	-0.409962	2.5	-0.279447
RGS5	-0.626713	-0.575101	-0.598515	-0.507329	-0.5253	2.29068	0.571019	1.08447	-0.645991	-0.467221
MPZ	-0.345454	-0.324562	-0.327776	-0.325635	2.5	-0.274259	-0.258199	-0.308439	-0.333665	-0.346863
SOX10	-0.505941	-0.529489	-0.0665792	-0.519854	2.46158	-0.504705	-0.359945	-0.522839	1.08689	-0.539116
TAGLN	-0.548406	-0.525474	-0.30981	-0.452649	-0.389018	0.752162	2.5	-0.124722	-0.570335	-0.451072
MYL9	-0.747414	-0.713689	-0.428727	-0.411599	-0.0620723	0.657961	2.5	-0.109621	-0.758482	0.0134598

## Sheet: Suppl. Fig 4
	Supplementary Figure 4A
	TBR SUVmean
Patient ID	0 mo	3-6 mo	12 mo	24 mo
1-C	1.9	2	0.6	1.1
2-C	2.9	2.9	0.9	1.7
3-C	3.6	1.9	0.7	1.3
4-C	2.1	1.2	1.2	0.9
5-C	4.1	2	0.6	2.1
6-C	2	2	2
7-C	2.9	1.6	2.9
8-C	3.4	1.1	1
9-C	2.9	3.1	2.5
10-C	4.9	2	0.8
11-C	3.5	4
		p=0,067	p=0,0015	p=0,0032

## Sheet: Suppl. Fig 5
Supplementary Figure 5
ECM regulators								ECM degradation								ECM elasticity
Follow-up	SYMBOL	TITLE	RANK IN GENE LIST	RANK METRIC SCORE	RUNNING ES	CORE ENRICHMENT		Follow-up	SYMBOL	TITLE	RANK IN GENE LIST	RANK METRIC SCORE	RUNNING ES	CORE ENRICHMENT		Follow-up	SYMBOL	TITLE	RANK IN GENE LIST	RANK METRIC SCORE	RUNNING ES	CORE ENRICHMENT
1 mo	SERPINI1	serpin family I member 1 [Source:HGNC Symbol;Acc:HGNC:8943]	53	1027	0.0157	Yes		1 mo	COL14A1	collagen type XIV alpha 1 chain [Source:HGNC Symbol;Acc:HGNC:2191]	149	0.877	0.0161	Yes		1 mo	ELN	elastin [Source:HGNC Symbol;Acc:HGNC:3327]	231	0.805	0.1646	Yes
	ADAM33	ADAM metallopeptidase domain 33 [Source:HGNC Symbol;Acc:HGNC:15478]	101	0.929	0.0299	Yes			ELN	elastin [Source:HGNC Symbol;Acc:HGNC:3327]	231	0.805	0.0336	Yes			EMILIN2	elastin microfibril interfacer 2 [Source:HGNC Symbol;Acc:HGNC:19881]	289	0.769	0.3296	Yes
	HPSE2	heparanase 2 (inactive) [Source:HGNC Symbol;Acc:HGNC:18374]	170	0.853	0.0417	Yes			COL13A1	collagen type XIII alpha 1 chain [Source:HGNC Symbol;Acc:HGNC:2190]	269	0.781	0.0526	Yes			FBLN5	fibulin 5 [Source:HGNC Symbol;Acc:HGNC:3602]	320	0.75	0.4917	Yes
	F10	coagulation factor X [Source:HGNC Symbol;Acc:HGNC:3528]	195	0.834	0.0554	Yes			TIMP2	TIMP metallopeptidase inhibitor 2 [Source:HGNC Symbol;Acc:HGNC:11821]	385	0.715	0.066	Yes			MMRN1	multimerin 1 [Source:HGNC Symbol;Acc:HGNC:7178]	321	0.75	0.6552	Yes
	TIMP3	TIMP metallopeptidase inhibitor 3 [Source:HGNC Symbol;Acc:HGNC:11822]	220	0.817	0.0687	Yes			CMA1	chymase 1 [Source:HGNC Symbol;Acc:HGNC:2097]	552	0.659	0.0756	Yes			FBLN2	fibulin 2 [Source:HGNC Symbol;Acc:HGNC:3601]	885	0.574	0.7538	Yes
	TIMP2	TIMP metallopeptidase inhibitor 2 [Source:HGNC Symbol;Acc:HGNC:11821]	385	0.715	0.0735	Yes			CAPN6	calpain 6 [Source:HGNC Symbol;Acc:HGNC:1483]	690	0.618	0.0854	Yes			LAMC1	laminin subunit gamma 1 [Source:HGNC Symbol;Acc:HGNC:6492]	2298	0.41	0.7764	Yes
	SERPINB1	serpin family B member 1 [Source:HGNC Symbol;Acc:HGNC:3311]	546	0.662	0.0776	Yes			COL25A1	collagen type XXV alpha 1 chain [Source:HGNC Symbol;Acc:HGNC:18603]	836	0.583	0.094	Yes			FBN1	fibrillin 1 [Source:HGNC Symbol;Acc:HGNC:3603]	2797	0.372	0.8339	Yes
	ADAMTS10	ADAM metallopeptidase with thrombospondin type 1 motif 10 [Source:HGNC Symbol;Acc:HGNC:13201]	704	0.614	0.081	Yes			MMP2	matrix metallopeptidase 2 [Source:HGNC Symbol;Acc:HGNC:7166]	837	0.582	0.1094	Yes			FBN2	fibrillin 2 [Source:HGNC Symbol;Acc:HGNC:3604]	9976	0.006	0.4961	No
	P3H3	prolyl 3-hydroxylase 3 [Source:HGNC Symbol;Acc:HGNC:19318]	794	0.593	0.0873	Yes			COL26A1	collagen type XXVI alpha 1 chain [Source:HGNC Symbol;Acc:HGNC:18038]	1255	0.509	0.1031	Yes			EMILIN3	elastin microfibril interfacer 3 [Source:HGNC Symbol;Acc:HGNC:16123]	11196	-0.047	0.4489	No
	KAZALD1	Kazal type serine peptidase inhibitor domain 1 [Source:HGNC Symbol;Acc:HGNC:25460]	797	0.592	0.0976	Yes			DCN	decorin [Source:HGNC Symbol;Acc:HGNC:2705]	1288	0.505	0.1149	Yes			EMILIN1	elastin microfibril interfacer 1 [Source:HGNC Symbol;Acc:HGNC:19880]	12494	-0.104	0.4103	No
	MMP2	matrix metallopeptidase 2 [Source:HGNC Symbol;Acc:HGNC:7166]	837	0.582	0.1061	Yes			CAPN2	calpain 2 [Source:HGNC Symbol;Acc:HGNC:1479]	1485	0.479	0.1183	Yes
	MMP27	matrix metallopeptidase 27 [Source:HGNC Symbol;Acc:HGNC:14250]	933	0.565	0.1116	Yes			ELANE	elastase, neutrophil expressed [Source:HGNC Symbol;Acc:HGNC:3309]	1489	0.479	0.1308	Yes		12 mo	FBN1	fibrillin 1 [Source:HGNC Symbol;Acc:HGNC:3603]	83	2.2	0.1987	Yes
	LOXL4	lysyl oxidase like 4 [Source:HGNC Symbol;Acc:HGNC:17171]	1082	0.539	0.1141	Yes			CAPN11	calpain 11 [Source:HGNC Symbol;Acc:HGNC:1478]	1522	0.475	0.1419	Yes			FBLN2	fibulin 2 [Source:HGNC Symbol;Acc:HGNC:3601]	133	1908	0.3721	Yes
	ELANE	elastase, neutrophil expressed [Source:HGNC Symbol;Acc:HGNC:3309]	1489	0.479	0.1032	Yes			CAPN5	calpain 5 [Source:HGNC Symbol;Acc:HGNC:1482]	1755	0.451	0.1429	Yes			ELN	elastin [Source:HGNC Symbol;Acc:HGNC:3327]	343	1508	0.5011	Yes
	MMP23B	matrix metallopeptidase 23B [Source:HGNC Symbol;Acc:HGNC:7171]	1581	0.469	0.1072	Yes			PLG	plasminogen [Source:HGNC Symbol;Acc:HGNC:9071]	1811	0.446	0.1521	Yes			FBLN5	fibulin 5 [Source:HGNC Symbol;Acc:HGNC:3602]	434	1389	0.6248	Yes
	HMSD	histocompatibility minor serpin domain containing [Source:HGNC Symbol;Acc:HGNC:23037]	1602	0.466	0.1145	Yes			ADAMTS5	ADAM metallopeptidase with thrombospondin type 1 motif 5 [Source:HGNC Symbol;Acc:HGNC:221]	1834	0.444	0.1628	Yes			MMRN1	multimerin 1 [Source:HGNC Symbol;Acc:HGNC:7178]	932	1.09	0.7017	Yes
	AGT	angiotensinogen [Source:HGNC Symbol;Acc:HGNC:333]	1790	0.448	0.1135	Yes			ADAM9	ADAM metallopeptidase domain 9 [Source:HGNC Symbol;Acc:HGNC:216]	1890	0.439	0.1718	Yes			LAMC1	laminin subunit gamma 1 [Source:HGNC Symbol;Acc:HGNC:6492]	1020	1058	0.795	Yes
	PLG	plasminogen [Source:HGNC Symbol;Acc:HGNC:9071]	1811	0.446	0.1204	Yes			MMP25	matrix metallopeptidase 25 [Source:HGNC Symbol;Acc:HGNC:14246]	1960	0.434	0.18	Yes			FBN2	fibrillin 2 [Source:HGNC Symbol;Acc:HGNC:3604]	3432	0.555	0.7323	No
	ADAMTS5	ADAM metallopeptidase with thrombospondin type 1 motif 5 [Source:HGNC Symbol;Acc:HGNC:221]	1834	0.444	0.1272	Yes			MMP14	matrix metallopeptidase 14 [Source:HGNC Symbol;Acc:HGNC:7160]	2005	0.43	0.1893	Yes			EMILIN3	elastin microfibril interfacer 3 [Source:HGNC Symbol;Acc:HGNC:16123]	3833	0.507	0.76	No
	ADAM22	ADAM metallopeptidase domain 22 [Source:HGNC Symbol;Acc:HGNC:201]	1868	0.442	0.1335	Yes			ACAN	aggrecan [Source:HGNC Symbol;Acc:HGNC:319]	2101	0.423	0.196	Yes			EMILIN2	elastin microfibril interfacer 2 [Source:HGNC Symbol;Acc:HGNC:19881]	5356	0.356	0.7209	No
	ADAM9	ADAM metallopeptidase domain 9 [Source:HGNC Symbol;Acc:HGNC:216]	1890	0.439	0.1403	Yes			LAMC1	laminin subunit gamma 1 [Source:HGNC Symbol;Acc:HGNC:6492]	2298	0.41	0.1975	Yes			EMILIN1	elastin microfibril interfacer 1 [Source:HGNC Symbol;Acc:HGNC:19880]	14958	-0.287	0.2939	No
	MMP25	matrix metallopeptidase 25 [Source:HGNC Symbol;Acc:HGNC:14246]	1960	0.434	0.1447	Yes			MMP12	matrix metallopeptidase 12 [Source:HGNC Symbol;Acc:HGNC:7158]	2380	0.402	0.2043	Yes
	MMP14	matrix metallopeptidase 14 [Source:HGNC Symbol;Acc:HGNC:7160]	2005	0.43	0.1502	Yes			MMP7	matrix metallopeptidase 7 [Source:HGNC Symbol;Acc:HGNC:7174]	2439	0.398	0.2121	Yes
	CST7	cystatin F [Source:HGNC Symbol;Acc:HGNC:2479]	2012	0.43	0.1575	Yes			KLK2	kallikrein related peptidase 2 [Source:HGNC Symbol;Acc:HGNC:6363]	2454	0.396	0.2219	Yes
	ADAMTSL1	ADAMTS like 1 [Source:HGNC Symbol;Acc:HGNC:14632]	2104	0.423	0.1607	Yes			KLKB1	kallikrein B1 [Source:HGNC Symbol;Acc:HGNC:6371]	2467	0.395	0.2318	Yes
	HYAL4	hyaluronidase 4 [Source:HGNC Symbol;Acc:HGNC:5323]	2182	0.418	0.1644	Yes			CTSK	cathepsin K [Source:HGNC Symbol;Acc:HGNC:2536]	2721	0.377	0.2298	Yes
	MMP12	matrix metallopeptidase 12 [Source:HGNC Symbol;Acc:HGNC:7158]	2380	0.402	0.1621	Yes			CAPNS1	calpain small subunit 1 [Source:HGNC Symbol;Acc:HGNC:1481]	2763	0.374	0.2377	Yes
	MMP7	matrix metallopeptidase 7 [Source:HGNC Symbol;Acc:HGNC:7174]	2439	0.398	0.1664	Yes			FBN1	fibrillin 1 [Source:HGNC Symbol;Acc:HGNC:3603]	2797	0.372	0.246	Yes
	CTSF	cathepsin F [Source:HGNC Symbol;Acc:HGNC:2531]	2547	0.389	0.1682	Yes			HTRA1	HtrA serine peptidase 1 [Source:HGNC Symbol;Acc:HGNC:9476]	2977	0.361	0.2471	Yes
	SERPINB7	serpin family B member 7 [Source:HGNC Symbol;Acc:HGNC:13902]	2684	0.38	0.1684	Yes			MMP16	matrix metallopeptidase 16 [Source:HGNC Symbol;Acc:HGNC:7162]	3020	0.358	0.2546	Yes
	SERPING1	serpin family G member 1 [Source:HGNC Symbol;Acc:HGNC:1228]	2692	0.379	0.1748	Yes			ADAMTS1	ADAM metallopeptidase with thrombospondin type 1 motif 1 [Source:HGNC Symbol;Acc:HGNC:217]	3204	0.346	0.2551	Yes
	EGLN1	egl-9 family hypoxia inducible factor 1 [Source:HGNC Symbol;Acc:HGNC:1232]	2712	0.377	0.1806	Yes			COL6A2	collagen type VI alpha 2 chain [Source:HGNC Symbol;Acc:HGNC:2212]	3353	0.337	0.2569	Yes
	CTSK	cathepsin K [Source:HGNC Symbol;Acc:HGNC:2536]	2721	0.377	0.1869	Yes			CTSL	cathepsin L [Source:HGNC Symbol;Acc:HGNC:2537]	3414	0.333	0.2629	Yes
	C17orf58	chromosome 17 open reading frame 58 [Source:HGNC Symbol;Acc:HGNC:27568]	2758	0.374	0.1918	Yes			CAPN7	calpain 7 [Source:HGNC Symbol;Acc:HGNC:1484]	4068	0.292	0.2396	No
	HTRA3	HtrA serine peptidase 3 [Source:HGNC Symbol;Acc:HGNC:30406]	2766	0.374	0.1981	Yes			CTSS	cathepsin S [Source:HGNC Symbol;Acc:HGNC:2545]	4409	0.273	0.2307	No
	HYAL2	hyaluronidase 2 [Source:HGNC Symbol;Acc:HGNC:5321]	2820	0.371	0.2021	Yes			MMP24	matrix metallopeptidase 24 [Source:HGNC Symbol;Acc:HGNC:7172]	4561	0.265	0.2305	No
	SERPINA5	serpin family A member 5 [Source:HGNC Symbol;Acc:HGNC:8723]	2966	0.361	0.2016	Yes			ADAM10	ADAM metallopeptidase domain 10 [Source:HGNC Symbol;Acc:HGNC:188]	4588	0.263	0.2363	No
	HTRA1	HtrA serine peptidase 1 [Source:HGNC Symbol;Acc:HGNC:9476]	2977	0.361	0.2075	Yes			COL9A3	collagen type IX alpha 3 chain [Source:HGNC Symbol;Acc:HGNC:2219]	4884	0.247	0.2288	No
	MMP16	matrix metallopeptidase 16 [Source:HGNC Symbol;Acc:HGNC:7162]	3020	0.358	0.2119	Yes			CAST	calpastatin [Source:HGNC Symbol;Acc:HGNC:1515]	4930	0.244	0.2331	No
	ITIH6	inter-alpha-trypsin inhibitor heavy chain family member 6 [Source:HGNC Symbol;Acc:HGNC:28907]	3181	0.348	0.2104	Yes			BCAN	brevican [Source:HGNC Symbol;Acc:HGNC:23059]	5048	0.238	0.2339	No
	ADAMTS1	ADAM metallopeptidase with thrombospondin type 1 motif 1 [Source:HGNC Symbol;Acc:HGNC:217]	3204	0.346	0.2155	Yes			COL23A1	collagen type XXIII alpha 1 chain [Source:HGNC Symbol;Acc:HGNC:22990]	5102	0.236	0.2376	No
	FAM20B	FAM20B glycosaminoglycan xylosylkinase [Source:HGNC Symbol;Acc:HGNC:23017]	3286	0.341	0.2176	Yes			COL3A1	collagen type III alpha 1 chain [Source:HGNC Symbol;Acc:HGNC:2201]	5164	0.232	0.2409	No
	SERPINB2	serpin family B member 2 [Source:HGNC Symbol;Acc:HGNC:8584]	3357	0.336	0.2203	Yes			KLK7	kallikrein related peptidase 7 [Source:HGNC Symbol;Acc:HGNC:6368]	5409	0.22	0.2351	No
	CTSL	cathepsin L [Source:HGNC Symbol;Acc:HGNC:2537]	3414	0.333	0.2235	Yes			TIMP1	TIMP metallopeptidase inhibitor 1 [Source:HGNC Symbol;Acc:HGNC:11820]	6062	0.185	0.209	No
	PLAT	plasminogen activator, tissue type [Source:HGNC Symbol;Acc:HGNC:9051]	3442	0.332	0.2281	Yes			HSPG2	heparan sulfate proteoglycan 2 [Source:HGNC Symbol;Acc:HGNC:5273]	6301	0.173	0.2023	No
	ITIH5	inter-alpha-trypsin inhibitor heavy chain 5 [Source:HGNC Symbol;Acc:HGNC:21449]	3529	0.327	0.2298	Yes			A2M	alpha-2-macroglobulin [Source:HGNC Symbol;Acc:HGNC:7]	6344	0.171	0.2048	No
	SERPINB4	serpin family B member 4 [Source:HGNC Symbol;Acc:HGNC:10570]	3562	0.325	0.234	Yes			COL1A2	collagen type I alpha 2 chain [Source:HGNC Symbol;Acc:HGNC:2198]	6353	0.17	0.2089	No
	ITIH3	inter-alpha-trypsin inhibitor heavy chain 3 [Source:HGNC Symbol;Acc:HGNC:6168]	3608	0.321	0.2375	Yes			COL6A1	collagen type VI alpha 1 chain [Source:HGNC Symbol;Acc:HGNC:2211]	6665	0.156	0.1983	No
	F7	coagulation factor VII [Source:HGNC Symbol;Acc:HGNC:3544]	3649	0.318	0.2413	Yes			TPSAB1	tryptase alpha/beta 1 [Source:HGNC Symbol;Acc:HGNC:12019]	6681	0.155	0.2017	No
	CTSO	cathepsin O [Source:HGNC Symbol;Acc:HGNC:2542]	3826	0.306	0.2383	Yes			CAPN13	calpain 13 [Source:HGNC Symbol;Acc:HGNC:16663]	6887	0.144	0.1958	No
	PLOD3	procollagen-lysine,2-oxoglutarate 5-dioxygenase 3 [Source:HGNC Symbol;Acc:HGNC:9083]	3881	0.303	0.2411	Yes			CTSG	cathepsin G [Source:HGNC Symbol;Acc:HGNC:2532]	6895	0.144	0.1992	No
	P4HA1	prolyl 4-hydroxylase subunit alpha 1 [Source:HGNC Symbol;Acc:HGNC:8546]	4028	0.294	0.2393	Yes			NCSTN	nicastrin [Source:HGNC Symbol;Acc:HGNC:17091]	6914	0.144	0.2022	No
	SERPINB10	serpin family B member 10 [Source:HGNC Symbol;Acc:HGNC:8942]	4049	0.293	0.2436	Yes			COL6A3	collagen type VI alpha 3 chain [Source:HGNC Symbol;Acc:HGNC:2213]	7012	0.139	0.2013	No
									CTSD	cathepsin D [Source:HGNC Symbol;Acc:HGNC:2529]	7542	0.116	0.1792	No
12 mo	LOX	lysyl oxidase [Source:HGNC Symbol;Acc:HGNC:6664]	5	3569	0.0327	Yes			TLL1	tolloid like 1 [Source:HGNC Symbol;Acc:HGNC:11843]	7937	0.098	0.1631	No
	MMP27	matrix metallopeptidase 27 [Source:HGNC Symbol;Acc:HGNC:14250]	130	1928	0.0446	Yes
	MASP1	MBL associated serine protease 1 [Source:HGNC Symbol;Acc:HGNC:6901]	134	1908	0.062	Yes		12 mo	COL12A1	collagen type XII alpha 1 chain [Source:HGNC Symbol;Acc:HGNC:2188]	34	2717	0.029	Yes
	F13A1	coagulation factor XIII A chain [Source:HGNC Symbol;Acc:HGNC:3531]	150	1848	0.0784	Yes			COL6A6	collagen type VI alpha 6 chain [Source:HGNC Symbol;Acc:HGNC:27023]	36	2668	0.0589	Yes
	LOXL4	lysyl oxidase like 4 [Source:HGNC Symbol;Acc:HGNC:17171]	176	1781	0.0936	Yes			COL4A4	collagen type IV alpha 4 chain [Source:HGNC Symbol;Acc:HGNC:2206]	73	2236	0.0824	Yes
	ADAM33	ADAM metallopeptidase domain 33 [Source:HGNC Symbol;Acc:HGNC:15478]	199	1732	0.1085	Yes			CMA1	chymase 1 [Source:HGNC Symbol;Acc:HGNC:2097]	81	2202	0.1068	Yes
	ITIH5	inter-alpha-trypsin inhibitor heavy chain 5 [Source:HGNC Symbol;Acc:HGNC:21449]	214	1705	0.1236	Yes			FBN1	fibrillin 1 [Source:HGNC Symbol;Acc:HGNC:3603]	83	2.2	0.1316	Yes
	HTRA3	HtrA serine peptidase 3 [Source:HGNC Symbol;Acc:HGNC:30406]	231	1668	0.1382	Yes			COL5A2	collagen type V alpha 2 chain [Source:HGNC Symbol;Acc:HGNC:2210]	145	1862	0.1496	Yes
	ADAMTS2	ADAM metallopeptidase with thrombospondin type 1 motif 2 [Source:HGNC Symbol;Acc:HGNC:218]	257	1632	0.1521	Yes			DCN	decorin [Source:HGNC Symbol;Acc:HGNC:2705]	236	1.66	0.164	Yes
	PAPPA2	pappalysin 2 [Source:HGNC Symbol;Acc:HGNC:14615]	363	1477	0.1607	Yes			COL3A1	collagen type III alpha 1 chain [Source:HGNC Symbol;Acc:HGNC:2201]	274	1605	0.1803	Yes
	CTSO	cathepsin O [Source:HGNC Symbol;Acc:HGNC:2542]	396	1.43	0.1724	Yes			COL11A1	collagen type XI alpha 1 chain [Source:HGNC Symbol;Acc:HGNC:2186]	320	1533	0.1954	Yes
	SERPINB9	serpin family B member 9 [Source:HGNC Symbol;Acc:HGNC:8955]	437	1388	0.1833	Yes			ELN	elastin [Source:HGNC Symbol;Acc:HGNC:3327]	343	1508	0.2114	Yes
	F10	coagulation factor X [Source:HGNC Symbol;Acc:HGNC:3528]	629	1236	0.1856	Yes			COL5A1	collagen type V alpha 1 chain [Source:HGNC Symbol;Acc:HGNC:2209]	439	1387	0.2225	Yes
	SERPINF1	serpin family F member 1 [Source:HGNC Symbol;Acc:HGNC:8824]	713	1186	0.1926	Yes			COL1A2	collagen type I alpha 2 chain [Source:HGNC Symbol;Acc:HGNC:2198]	617	1244	0.228	Yes
	ADAM28	ADAM metallopeptidase domain 28 [Source:HGNC Symbol;Acc:HGNC:206]	745	1169	0.2019	Yes			COL1A1	collagen type I alpha 1 chain [Source:HGNC Symbol;Acc:HGNC:2197]	624	1239	0.2417	Yes
	SERPING1	serpin family G member 1 [Source:HGNC Symbol;Acc:HGNC:1228]	753	1165	0.2123	Yes			CAPN6	calpain 6 [Source:HGNC Symbol;Acc:HGNC:1483]	634	1234	0.2552	Yes
	SULF1	sulfatase 1 [Source:HGNC Symbol;Acc:HGNC:20391]	760	1.16	0.2227	Yes			COL4A3	collagen type IV alpha 3 chain [Source:HGNC Symbol;Acc:HGNC:2204]	690	1196	0.266	Yes
	ADAM22	ADAM metallopeptidase domain 22 [Source:HGNC Symbol;Acc:HGNC:201]	790	1151	0.2319	Yes			COL15A1	collagen type XV alpha 1 chain [Source:HGNC Symbol;Acc:HGNC:2192]	818	1136	0.2728	Yes
	TIMP2	TIMP metallopeptidase inhibitor 2 [Source:HGNC Symbol;Acc:HGNC:11821]	850	1.12	0.2395	Yes			TIMP2	TIMP metallopeptidase inhibitor 2 [Source:HGNC Symbol;Acc:HGNC:11821]	850	2025-12-01	0.2839	Yes
	SERPINB1	serpin family B member 1 [Source:HGNC Symbol;Acc:HGNC:3311]	863	1116	0.2492	Yes			COL14A1	collagen type XIV alpha 1 chain [Source:HGNC Symbol;Acc:HGNC:2191]	910	1098	0.2934	Yes
	CTSF	cathepsin F [Source:HGNC Symbol;Acc:HGNC:2531]	864	1115	0.2595	Yes			MMP16	matrix metallopeptidase 16 [Source:HGNC Symbol;Acc:HGNC:7162]	936	1089	0.3045	Yes
	PCSK5	proprotein convertase subtilisin/kexin type 5 [Source:HGNC Symbol;Acc:HGNC:8747]	921	1093	0.2669	Yes			LAMC1	laminin subunit gamma 1 [Source:HGNC Symbol;Acc:HGNC:6492]	1020	1058	0.3125	Yes
	MMP16	matrix metallopeptidase 16 [Source:HGNC Symbol;Acc:HGNC:7162]	936	1089	0.2763	Yes			FN1	fibronectin 1 [Source:HGNC Symbol;Acc:HGNC:3778]	1100	1025	0.3203	Yes
	CTSW	cathepsin W [Source:HGNC Symbol;Acc:HGNC:2546]	999	1067	0.2832	Yes			COL25A1	collagen type XXV alpha 1 chain [Source:HGNC Symbol;Acc:HGNC:18603]	1126	1019	0.3305	Yes
	CTSC	cathepsin C [Source:HGNC Symbol;Acc:HGNC:2528]	1044	1049	0.2907	Yes			PLG	plasminogen [Source:HGNC Symbol;Acc:HGNC:9071]	1287	0.959	0.3337	Yes
	ADAMTSL1	ADAMTS like 1 [Source:HGNC Symbol;Acc:HGNC:14632]	1050	1047	0.3002	Yes			COL26A1	collagen type XXVI alpha 1 chain [Source:HGNC Symbol;Acc:HGNC:18038]	1324	0.948	0.3427	Yes
	CST3	cystatin C [Source:HGNC Symbol;Acc:HGNC:2475]	1064	1042	0.3092	Yes			ADAMTS16	ADAM metallopeptidase with thrombospondin type 1 motif 16 [Source:HGNC Symbol;Acc:HGNC:17108]	1388	0.928	0.3501	Yes
	C17orf58	chromosome 17 open reading frame 58 [Source:HGNC Symbol;Acc:HGNC:27568]	1091	1029	0.3174	Yes			COL6A3	collagen type VI alpha 3 chain [Source:HGNC Symbol;Acc:HGNC:2213]	1428	0.918	0.3586	Yes
	MMP23B	matrix metallopeptidase 23B [Source:HGNC Symbol;Acc:HGNC:7171]	1123	1.02	0.3254	Yes			COL6A5	collagen type VI alpha 5 chain [Source:HGNC Symbol;Acc:HGNC:26674]	1567	0.877	0.3619	Yes
	TIMP3	TIMP metallopeptidase inhibitor 3 [Source:HGNC Symbol;Acc:HGNC:11822]	1164	1002	0.3327	Yes			ADAMTS18	ADAM metallopeptidase with thrombospondin type 1 motif 18 [Source:HGNC Symbol;Acc:HGNC:17110]	1674	0.851	0.3665	Yes
	HTRA4	HtrA serine peptidase 4 [Source:HGNC Symbol;Acc:HGNC:26909]	1213	0.984	0.3395	Yes			CTSK	cathepsin K [Source:HGNC Symbol;Acc:HGNC:2536]	1761	0.83	0.3717	Yes
	CST1	cystatin SN [Source:HGNC Symbol;Acc:HGNC:2473]	1214	0.984	0.3486	Yes			HSPG2	heparan sulfate proteoglycan 2 [Source:HGNC Symbol;Acc:HGNC:5273]	1944	0.789	0.372	Yes
	KAZALD1	Kazal type serine peptidase inhibitor domain 1 [Source:HGNC Symbol;Acc:HGNC:25460]	1221	0.981	0.3573	Yes			COL6A1	collagen type VI alpha 1 chain [Source:HGNC Symbol;Acc:HGNC:2211]	2123	0.752	0.372	Yes
	TGM7	transglutaminase 7 [Source:HGNC Symbol;Acc:HGNC:30790]	1254	0.971	0.3647	Yes			COL8A2	collagen type VIII alpha 2 chain [Source:HGNC Symbol;Acc:HGNC:2216]	2157	0.744	0.3788	Yes
	PLG	plasminogen [Source:HGNC Symbol;Acc:HGNC:9071]	1287	0.959	0.3721	Yes			TPSAB1	tryptase alpha/beta 1 [Source:HGNC Symbol;Acc:HGNC:12019]	2178	0.742	0.3862	Yes
	CPN2	carboxypeptidase N subunit 2 [Source:HGNC Symbol;Acc:HGNC:2313]	1325	0.947	0.379	Yes			ACAN	aggrecan [Source:HGNC Symbol;Acc:HGNC:319]	2199	0.739	0.3935	Yes
	ADAMTS16	ADAM metallopeptidase with thrombospondin type 1 motif 16 [Source:HGNC Symbol;Acc:HGNC:17108]	1388	0.928	0.3847	Yes			NID1	nidogen 1 [Source:HGNC Symbol;Acc:HGNC:7821]	2231	0.733	0.4003	Yes
	PRSS12	serine protease 12 [Source:HGNC Symbol;Acc:HGNC:9477]	1477	0.902	0.3888	Yes			COL10A1	collagen type X alpha 1 chain [Source:HGNC Symbol;Acc:HGNC:2185]	2351	0.714	0.4027	Yes
	CST7	cystatin F [Source:HGNC Symbol;Acc:HGNC:2479]	1586	0.872	0.3917	Yes			MMP25	matrix metallopeptidase 25 [Source:HGNC Symbol;Acc:HGNC:14246]	2612	0.67	0.3979	Yes
	ADAMTS18	ADAM metallopeptidase with thrombospondin type 1 motif 18 [Source:HGNC Symbol;Acc:HGNC:17110]	1674	0.851	0.3954	Yes			COL23A1	collagen type XXIII alpha 1 chain [Source:HGNC Symbol;Acc:HGNC:22990]	2757	0.647	0.3983	Yes
	CTSK	cathepsin K [Source:HGNC Symbol;Acc:HGNC:2536]	1761	0.83	0.3989	Yes			SCUBE1	signal peptide, CUB domain and EGF like domain containing 1 [Source:HGNC Symbol;Acc:HGNC:13441]	2851	0.635	0.401	Yes
	TGM6	transglutaminase 6 [Source:HGNC Symbol;Acc:HGNC:16255]	1959	0.787	0.3968	Yes			CAPN11	calpain 11 [Source:HGNC Symbol;Acc:HGNC:1478]	2974	0.616	0.4022	Yes
	HPSE2	heparanase 2 (inactive) [Source:HGNC Symbol;Acc:HGNC:18374]	2107	0.754	0.3968	Yes			HTRA1	HtrA serine peptidase 1 [Source:HGNC Symbol;Acc:HGNC:9476]	3061	0.604	0.4049	Yes
	P4HA1	prolyl 4-hydroxylase subunit alpha 1 [Source:HGNC Symbol;Acc:HGNC:8546]	2216	0.735	0.3984	Yes			MMP19	matrix metallopeptidase 19 [Source:HGNC Symbol;Acc:HGNC:7165]	3297	0.571	0.4001	Yes
	SERPINA5	serpin family A member 5 [Source:HGNC Symbol;Acc:HGNC:8723]	2260	0.73	0.4031	Yes			FBN2	fibrillin 2 [Source:HGNC Symbol;Acc:HGNC:3604]	3432	0.555	0.4	Yes
	CPAMD8	C3 and PZP like alpha-2-macroglobulin domain containing 8 [Source:HGNC Symbol;Acc:HGNC:23228]	2363	0.711	0.4048	Yes			CTSG	cathepsin G [Source:HGNC Symbol;Acc:HGNC:2532]	3435	0.555	0.4062	Yes
	SERPINI1	serpin family I member 1 [Source:HGNC Symbol;Acc:HGNC:8943]	2439	0.701	0.4077	Yes			CAST	calpastatin [Source:HGNC Symbol;Acc:HGNC:1515]	3645	0.531	0.4022	Yes
	AGT	angiotensinogen [Source:HGNC Symbol;Acc:HGNC:333]	2453	0.698	0.4135	Yes			TLL1	tolloid like 1 [Source:HGNC Symbol;Acc:HGNC:11843]	3810	0.51	0.4002	Yes
	MMP25	matrix metallopeptidase 25 [Source:HGNC Symbol;Acc:HGNC:14246]	2612	0.67	0.4122	Yes			COL8A1	collagen type VIII alpha 1 chain [Source:HGNC Symbol;Acc:HGNC:2215]	3811	0.51	0.4059	Yes
	TGM2	transglutaminase 2 [Source:HGNC Symbol;Acc:HGNC:11778]	2884	0.629	0.4051	Yes			SPOCK3	SPARC (osteonectin), cwcv and kazal like domains proteoglycan 3 [Source:HGNC Symbol;Acc:HGNC:13565]	3858	0.504	0.4094	Yes
	ADAM20	ADAM metallopeptidase domain 20 [Source:HGNC Symbol;Acc:HGNC:199]	2892	0.627	0.4105	Yes			CTSS	cathepsin S [Source:HGNC Symbol;Acc:HGNC:2545]	4202	0.466	0.3983	No
	HTRA1	HtrA serine peptidase 1 [Source:HGNC Symbol;Acc:HGNC:9476]	3061	0.604	0.4081	Yes			CAPN14	calpain 14 [Source:HGNC Symbol;Acc:HGNC:16664]	4344	0.453	0.3967	No
	ADAMTS3	ADAM metallopeptidase with thrombospondin type 1 motif 3 [Source:HGNC Symbol;Acc:HGNC:219]	3162	0.59	0.4088	Yes			CAPN8	calpain 8 [Source:HGNC Symbol;Acc:HGNC:1485]	4379	0.449	0.4002	No
	LOXL3	lysyl oxidase like 3 [Source:HGNC Symbol;Acc:HGNC:13869]	3264	0.577	0.4093	Yes			CAPN5	calpain 5 [Source:HGNC Symbol;Acc:HGNC:1482]	4541	0.434	0.3974	No
									COL16A1	collagen type XVI alpha 1 chain [Source:HGNC Symbol;Acc:HGNC:2193]	4553	0.433	0.4018	No
									KLK7	kallikrein related peptidase 7 [Source:HGNC Symbol;Acc:HGNC:6368]	4606	0.427	0.4041	No
									CAPN2	calpain 2 [Source:HGNC Symbol;Acc:HGNC:1479]	4629	0.425	0.4078	No
									COL6A2	collagen type VI alpha 2 chain [Source:HGNC Symbol;Acc:HGNC:2212]	4887	0.401	0.4001	No
									NCSTN	nicastrin [Source:HGNC Symbol;Acc:HGNC:17091]	4890	0.401	0.4046	No

[truncated: 10 more sheets: Suppl. Fig 9, Suppl. Fig 10, Suppl. Fig 11, Suppl. Fig 12 , Suppl. Fig 13, Suppl. Fig 14, Suppl. Fig 15, Suppl. Fig 16, Suppl. Fig 17, Suppl. Fig 18]
